# Supplementary material for: Local plant knowledge and its variation among farmer’s families in the Napf region, Switzerland
Source: J Ethnobiol Ethnomed. 2021 Sep 3;17:53. doi: 10.1186/s13002-021-00478-5 (PMC8414871; doi:10.1186/s13002-021-00478-5)
Supplement: Supplementary file 1 — Additional file 1. List oft the species and reported uses. [file 13002_2021_478_MOESM1_ESM.xlsx]

## Sheet: list_species_and_uses
Scientific name (vouchers see Poncet et al 2015)	local name (for more local idioms see Poncet et al 2015)	family*	times mentioned in freelists (n=60)	wild / cultivated	mentioned as weed	use category	use	number of use reports	at least one personal use reported
Abies alba Mill.	Wiisstanne	Pinaceae	34	w	no	culinary	young shoots to make jam	2	x
						fodder	The aphids sucking on the tree yield bee fodder. When there are many aphids and the twigs become sticky, it is said, that the firs are "honeying" (dTanne tüe hunge). Said to be better than Picea abies.	2	x
						medicinal	young shoots to make herbal teas against cough and colds	2
						ornamental	branches for advent decorations as advent wreath, said to be better than Picea abies, more noble, it doesn't prick	6	x
						ornamental	Christmas tree	4	x
						ornamental	twigs together with flowers to decorate the cows for the Viehschau (the yearly cattle show)	1	x
						other	a piece of the trunk as chopping block	1	x
						other	branches for covering plants in the garden during winter against frost (once: against cats)	4	x
						other	for recovering in the forest	1	x
						other	necessary as substratum for the mistletoes	1	x
						other	planted next to the road as a shield against noise and dust	1	x
						other	small dry twigs to lit fire	1	x
						vet_medicinal	twigs fed to the goats against intestinal worms	1	x
						wood	wood for toys (made in Trub)	1	manu-facture in the village
						wood	best and most often used construction wood, said to be even better (more durable) than Picea abies	18	x
						wood	trunks sold for construction	3	x
						wood	wood for shingles	1	x
						wood	carpenter wood, e.g. for furniture	7	x
						wood	wood for poles, said to be more durable in humid soils than Picea abies.	1	x
						wood	firewood, most used along with Picea abies	21	x
Abies alba Mill./ Picea abies (L.) H. Karst.	Tanne	Pinaceae	4	cw	no	wood	construction wood	1	x
						wood	firewood	3	x
Abies nordmanniana (Steven) Spach	Nordmannstanne	Pinaceae	2	c	no	ornamental	Christmas tree, doesn't lose needles	2	x
Acer platanoides L.	Spitzahorn	Sapindaceae	1	cw	no	toy	leaves in autumn to do handicrafts	1	x
						wood	construction wood	1
						wood	wooden toys (not done by the informant herself)	1
						wood	firewood	1
Acer pseudoplatanus L.	Ahorn	Sapindaceae	32	w	no	culinary	"in Canada they make syrup of the sap"	2
						fodder	fodder for bees when flowering	1	x
						ornamental	ornamental tree	1
						ornamental	autumn leaves and seeds for decoration	1	x
						other	for recovering in the forest	1	x
						other	tree gives shadow for cattle	1	x
						toy	autumn leaves to do handicrafts (in school as well)	2	x
						toy	crowns made of autumn leaves	1	x
						toy	seeds used as propellers to play with	1	x
						toy	unripe seeds are stuck to nose or ears ("rhinoceros")	1	x
						wood	tool handles used to be of this wood	1
						wood	construction wood (but once said to yield no good construction wood in this region)	7	x
						wood	carpenter wood, e.g. for furniture or for carving, very bright, very hard, good for kitchen utensils	12	x
						wood	firewood	20	x
Achillea millefolium agg.	Schafgarbe	Asteraceae	13	w	no	culinary	"some put it in alcohol to make liqueur"	1
						culinary	plant for herbal teas (no indication)	2
						fodder	fodder plant	1	x
						medicinal	herbal tea of the plant in case of an unknown health problem	1
						medicinal	herbal tea of the flowers for "female disorders"	1	x
						medicinal	herbal tea of the plant against sore throat	1	x
						medicinal	herbal tea of the plant against urinary incontinence or for small children training to retain the urine	1	x
						medicinal	herbal tea of the plant for stomac problems	1	x
						medicinal	leaves hemostatic, for example when nosebleed	1	x
						other	"some use the stalks for oracles" (I-Ging)	1
						toy	plant used in school to do handicrafts	1	x
						vet_medicinal	herbal tea of the plant as Usputztrank (cleaning drink) for cows after calving	2	(father)
Aegopodium podagraria L.	Boumtropfe	Apiaceae	4	w	yes			0
Aesculus hippocastanum L.	Ross-Cheschtene	Sapindaceae	11	c	no	ornamental	flowers as decoration	1	x
						ornamental	seeds as decoration, e.g. as filler in baskets with pumkins	2	x
						toy	big leaves to play with	1	x
						toy	collecting and planting seeds, to look how they grow (done as a sort of play by the children of one family)	3	x
						toy	seeds to do handicrafts, e.g. for small animals and manikins, for necklaces	6	x
						toy	seeds used as "potatoes" when playing "farmer"	1	x
						wood	firewood	1
						wood	wood for special purposes, e.g. poles	1	x
Agaricus campestris L. ex Fr.	Schampinjoo	Agaricaceae	5	w	no	culinary	edible (no detailed indication)	4
						culinary	cooked in rice	1	x
						culinary	roast gently for Pilzschnittli (toast applied with mushrooms)	1	x
Agrostis stolonifera L.	Struussgras	Poaceae	2	w	yes			0
Ajuga reptans L.	Kriechender Günsel	Lamiaceae	2	w	no	ornamental	for little bouquets	1
Alchemilla alpina agg./ Alchemilla conjuncta agg.	Silbermänteli	Rosaceae	5	w	no	culinary	plant in blended herbal teas	2	x
						medicinal	antispasmodic in a bath	1	x
						medicinal	herbal tea of the plant for "female disorders"	3	x
						vet_medicinal	herbal tea of the plant is diuretic, good for calves which cannot urinate	1	x
Alchemilla spp., eg. A. vulgaris L. agg., A. glabra agg., A. hybrida agg.	Frouemänteli	Rosaceae	16	w	no	culinary	in herbal teas (no detailed indication)	6	x
						culinary	in spring now and then in salads	1	x
						fodder	fodder for cattle	4	x
						medicinal	formerly, the women drank a herbal tea of the plant after childbirth for "cleaning"	1
						medicinal	herbal tea of the plant against gastrointestinal disorders	1
						medicinal	in case of onychia (Umlauf) the finger is bathed in the herbal tea of the plant	1
						medicinal	cultivated for the company "Ricola" (which makes cough drops)	1	x
						medicinal	herbal tea ofthe plant for "female disorders" (but Alchemilla alpina / conjuncta is sometimes said to be better)	7	x
						medicinal	plant antispasmodic in a bath	1	x
						ornamental	leaves for dyeing eggs bevor easter	1	x
						vet_medicinal	herbal tea of the plant is diuretic, good for calves which cannot urinate	1	x
						vet_medicinal	the dried plant is feed to cows after calving for cleaning the uterus	1	x
Algae (eukaryot.)	Alge		1	w	no	culinary	"there seem to be edible algae"	1
						other	"water with algae seems to be used as manure"	1
Allium cepa L.	Zibele	Amaryllidaceae	10	c	no	culinary	often used in the kitchen, raw or cooked as condiment	9	x
						medicinal	in case of a closed nose, half an onion on the bedside table facilitates sleeping	1	x
						medicinal	poultice of chopped onion around the throat in case of sore throat	2	x
						medicinal	poultice of chopped onion in case of spraining and pain	1	x
						medicinal	poultice of chopped onion on the chest in case of cough	1	x
						medicinal	poultice of chopped onion on the ear in case of earache	1	x
						medicinal	suspend a sliced onion in case of a cold	2	x
						medicinal	suspend a sliced onion in case of cough	1	x
Allium porrum L.	Louch	Amaryllidaceae	7	c	no	culinary	for cooking	7	x
Allium sativum L.	Chnoblouch	Amaryllidaceae	4	c	no	culinary	for cooking	4	x
Allium schoenoprasum L.	Wiude Schnittlech	Amaryllidaceae	1	w	no	culinary	as a condiment	1	x
Allium schoenoprasum L. (cult.)	Schnittlech	Amaryllidaceae	11	c	no	culinary	chopped leaves as a condiment (e.g. soups, cream cheese)	11	x
Allium sp. (ornamental)	Allium	Amaryllidaceae	1	c	no	ornamental	ornamental plant	1	x
Allium ursinum L.	Bärlouch	Amaryllidaceae	11	w	no	culinary	"some seem to make herbal tea"	2
						culinary	chopped leaves in salads	9	x
						culinary	leaves as a condiment (e.g. in cream cheese, soups, meat, sauces, omelettes. One can even buy bread or sausage with A. ursinum.)	5	x
						culinary	leaves in spinach-like vegetables	3	x
						culinary	Pesto of leaves on bread or with pasta	3	x
						vet_medicinal	dried leaves mixed in the fodder for the cattle for "blood purification"	1	(father)
Alnus incana (L.) Moench	Roterle	Betulaceae	1	w	no	wood	wood sold to a cellulose factory	1	x
Alnus incana (L.) Moench / Alnus viridis (Chaix) DC.	Erle	Betulaceae	12	w	no	fodder	foliage is eaten by goats, sometimes also young cattle	1	x
						ornamental	the cone-like fruits for decoration	2	x
						other	the plant stabilises slopes	2	x
						wood	"there exist laminate floors made of alder wood"	1
						wood	firewood, is judged as not of very good quality	5	x
						wood	wood sold to a cellulose factory	1	x
Alnus viridis (Chaix) DC.	Schwarzerle	Betulaceae	2	w	no	other	the plant stabilises slopes	1	x
						wood	wood sold to a cellulose factory	1	x
Alopecurus myosuroides Huds.	Acherfuchsschwanz	Poaceae	1	w	yes			0
Alopecurus pratensis L.	Wisefuchsschwanz	Poaceae	13	cw	no	fodder	good foddergrass (sometimes: especially when young)	13	x
Althaea officinalis L.	Eibisch	Malvaceae	5	c	no	culinary	flowers and leaves in herbal tea blendings (a tea blending for sale is made by the family Theiler in Hergiswil)	3	x
						fodder	fodderplant for bees	1	x
						medicinal	chew root in case of sore throat	1	x
						medicinal	root cultivated to sold to the company "Ricola" to make cough drops	5	x
						ornamental	ornamental plant	1	x
						other	the root is also used in cosmetica (Weleda)	2
Althaea rosea (L.) Cav.	Stockrose	Malvaceae	1	c	no	ornamental	ornamental plant	1	x
Alyssum maritimum (L.) Lam.	Alyssum	Brassicaceae	1	c	no	ornamental	ornamental plant	1	x
Amanita muscaria (L.) Lam.	Flöigenpiuz	Amanitaceae	6	w	no	other	it is said to be a drug	2
Amanita phalloides (Vaill. ex Fr.) Link	Chnouebletterpiuz	Amanitaceae	2	w	no			0
Anemone hupehensis Lemoine	Herbstanemone	Ranunculaceae	1	c	no	ornamental	ornamental plant	1	x
Anemone nemorosa L.	Geisseblüemli	Ranunculaceae	7	w	yes	ornamental	used to make small bouquets, sometimes together with Primula veris and P. elatior	2	x
Angelica sylvestris L.	Chirbele für Pfiiffe	Apiaceae	1	w	no	toy	grandfather made whistles of the stalks	1	(grandfather)
Antennaria dioica (L.) Gaertn.	Musenöörli	Asteraceae	1	w	no			0
Anthoxanthum odoratum L.	Ruchgras	Poaceae	4	w	yes	fodder	foddergrass, not especially estimated	3	x
Anthriscus sylvestris (L.) Hoffm.	Wisecherbu	Apiaceae	4	w	yes	culinary	townsfolk use it as condiment	1
						fodder	(good) fodder	2	x
Anthriscus sylvestris (L.) HOFFM./ Chaerophyllum aureum L./ Chaerophyllum hirsutum agg.	Chirbele	Apiaceae	13	cw	yes	culinary	inflorescens (perhaps) fried like those of Sambucus nigra	1
						fodder	fodder	2	x
						ornamental	for bouquets	1	x
						toy	stalks used as small tubes to play with	1	x
						toy	stalks used as whistles	1	x
						vet_medicinal	the informant whitnessed long ago, how a veterinarian punctured a cow with ruminal tympany and advised to wash the wound with a tea of this plant (the informant perhaps confused the plant with Aegopodium podagraria)	1
Anthyllis vulneraria L. s.l.	Wundchlee	Fabaceae	2	w	no	medicinal	probably a medicinal plant (name)	1
Antirrhinum majus L.	Löiemüli	Plantaginaceae	1	c	no	ornamental	ornamental plant	1
Apium graveolens L. var. rapaceum (Mill.) Gaud.	Sellerie	Apiaceae	6	c	no	culinary	"root" as a condiment in soups and meat	1	x
						culinary	"root" cooked as vegetable	1	x
						culinary	"root" raw as salad, sometimes with apples or ananas	2	x
						culinary	"root" used to cook (without specification)	3	x
Aquilegia vulgaris L.	Akelei	Ranunculaceae	6	cw	no	ornamental	flowers in bouquets	1	x
						ornamental	ornamental plant	1	x
Armoracia rusticana Gaertn., Mey. et Scherb.	Meerrättich	Brassicaceae	6	c	no	culinary	seeds to make mustard	1
						culinary	root as a condiment, e.g. in fermentated vegetables, cream cheese, for Meerrättichschuum (whipped cream with grated horseradish)	8	x
						medicinal	anti-inflammatory poultice of grated root mixed with curd (e.g. rheumatism, tennis elbow), let on the skin only for a short time	3	x
						vet_medicinal	grated root in case of mastitis smeared on the udder, always mixed with curd and only for a short time	1	x
						vet_medicinal	preventively mixed in fodder against diarrhea (for calves tea of the root in milk, for pigs 2kg root per 1t fodder)	1	x
Arnica montana L.	Arnika	Asteraceae	1	w	no	medicinal	macerate in in schnaps and rub on stings	1	x
						medicinal	macerate in schnaps and dilute in water for washing wounds	1	x
Arrhenatherum elatius (L.) J. & C. Presl	Fromental	Poaceae	4	cw	no	fodder	foddergrass	6	x
Artemisia absinthium L.	Wermuet	Asteraceae	3	c	no	medicinal	leaves as herbal tea against stomach problems	3	x
Arum maculatum L.	Aaronstab	Araceae	1	w	no			0
Aruncus dioicus (Walter) Fernald	Geissbart	Rosaceae	2	w	no			0
Aster sp. (cult.)	Aschter	Asteraceae	2	c	no	ornamental	flowers in bouquets	1	x
Atropa belladonna L.	Touchirschi	Solanaceae	1	w	no			0
Avena sativa L. s.l.	Haber	Poaceae	11	c	no	culinary	eaten (without specification)	2	x
						culinary	oat flakes in muesli	1	x
						culinary	oat flakes mixed in bread	1	x
						fodder	fodder cereal for cattle and horses	10	x
						fodder	straw as fodder for non-lactating cows	1	x
						other	straw as litter	1	x
Begonia sp.	Begonie	Begoniaceae	1	c	no	ornamental	ornamental plant (inhouse)	1	x
Bellis perennis L.	Geisseblüemli, Wasebürschteli	Asteraceae	25	w	yes	culinary	Wiesner (host and cook in the restaurant Rössli in Escholzmatt) use it in the kitchen	1
						culinary	flowers and leaves in salads	3	x
						fodder	animals eat them	6
						medicinal	herbal tea of the plant (possibly for gastrointestinal disorders, mucosa)	2
						ornamental	flowers for small bouquets	5	x
						toy	flower for oracles ("he loves me, he doesn't love me, …")	2	x
						toy	flowers for "earrings" (tear off a flower without stalk, "glue" the flower on the ear with help of the sap)	1	x
						toy	flowers for garlands, wreathlets (always stick one stalk throug a slit in the other)	8	x
Berberis julianae C. K. Schneid.	Chrüzdorn	Berberidaceae	4	c	no	medicinal	twigs fixed above the bed against diseases, especially warts and eczemas	2
						other	twigs to smoke meat	1
						vet_medicinal	twigs fixed on the ceiling of stables against eczemas (sometimes: wait, until the twig is dry, then throw it away)	3	x
Beta vulgaris L. ssp. crassa	Fuetterrübe	Amaranthaceae	5	c	no	culinary	" it seems that there is a variety which is used to produce sugar"	1
						fodder	root as fodder (mentioned once as a fodder possibility when producing milk without silage)	5	x
						other	the root is used when making the "Palme" for palm Sunday. The box (Buxus) twigs are poked in the root.	1	x
Beta vulgaris L. ssp. vulgaris var. conditiva Alef.	Rande	Amaranthaceae	6	c	no	culinary	root eaten as vegetable or salad	5	x
						medicinal	chopped and mixed with rock candy, it yields a sort of syrup against cough	1	x
						other	is a food colorant	1
Beta vulgaris L. ssp. vulgaris var. flavescens DC.	Chrutschtiu	Amaranthaceae	3	c	no	culinary	cook as vegetable	3	x
Betula pendula Roth	Birke	Betulaceae	8	w	no	culinary	"it would be possible to make herbal tea of the young leaves"	1
						culinary	once tried to get sap of the tree	1	x
						ornamental	twigs used to make easter baskets	2
						ornamental	ornamental plant	1	x
						other	the decorative, white stems with the smooth bark, fixed horizontally under the roof, are used to hang up the big cowbells	1	x
						toy	tree used to climb in it	1	x
						wood	construction wood	1
						wood	wood to make furniture	2
						wood	"i'm trying to make a clock out of a special piece of birch wood"	1	x
						wood	stem used to make Finnecherze (a bit of the stem is crossweise depply cut, then burnt like a huge candle)	2	x
						wood	twigs for brooms (most of the informants reported however that have stopped to make brooms by themselves)	9	x
						wood	firewood, especially to burn in the fireplace	12	x
Boletus spp.	Steipiuz	Boletaceae	6	w	no	culinary	eaten cooked, sometimes dried for preserving	5	x
Borago officinalis L.	Borretsch	Boraginaceae	4	cw	no	culinary	flowers as edible decoration in salads	4	x
						fodder	fodder for goats	1	x
Brassica napus var. oleifera	Raps	Brassicaceae	1	c	no	culinary	oil of the seeds	1
Brassica oleracea L. convar. acephala var. gongylodes L.	Choleräbli	Brassicaceae	2	c	no	culinary	vegetable	2	x
Brassica oleracea L. convar. botrytis (L.) Alef. var. botrytis (L.)	Bluemechöli	Brassicaceae	7	c	no	culinary	inflorescence cooked as vegetable	7	x
Brassica oleracea L. convar. botrytis (L.) Alef. var. italica	Broccoli	Brassicaceae	3	c	no	culinary	inflorescence cooked as vegetable	3	x
Brassica oleracea L. convar. capitata var. sabauda L.	Wirz	Brassicaceae	3	c	no	culinary	vegetable	3	x
Brassica oleracea L. convar. oleracea var. gemmifera	Rööselichou	Brassicaceae	3	c	no	culinary	buds as vegetable	3	x
Brassica oleracea L. var capitata L. f. alba	Wiiss-Chabis	Brassicaceae	4	c	no	culinary	cooked as vegetable or raw as salad	5	x
Brassica oleracea L. var. capitata L. f. rubra	Rot-Chabis	Brassicaceae	3	c	no	culinary	cooked as vegetable (especially with game meat) or raw as salad	4	x
Brassica rapa L. var. rapa subvar. esculenta	Runggle	Brassicaceae	1	c	no	culinary	fermentated root eaten as Suurrüebe (in this case with caraway, white sauce and caraway sausage)	1	x
						fodder	root as fodder for cows	1	x
						wood	hollowed roots as Räbeliechtli (small lanterns), traditionally in november	1	x
Briza media L.	Zittergras	Poaceae	4	w	no	fodder	foddergrass	2	x
						ornamental	in bouquets	2	x
Bromus erectus Huds. s. str.	Trespe	Poaceae	2	w	no	fodder	foddergrass	2	x
Bromus hordeaceus L.	Weichi Trespe	Poaceae	3	w	yes	fodder	foddergrass, not very good	2	x
Bryophyta	Miesch		10	w	yes	ornamental	as decoration e.g. for easter baskets, on tombs, for christmas nativity scenes, but also decoration in general	11	x
						wood	to seal gaps in houses, but make it unattainable for goats and birds	1	x
Buxus sempervirens L.	Buchs	Buxaceae	10	c	no	ornamental	ornamental plant, sometimes cut in a special form, traditionally planted as small hedges to surround the garden beds	8	x
						other	twigs needed for the Palme on palm Sunday	3	x
						other	for covering the soil	1	x
						other	hedge of box as shelter or fence	2	x
Cactaceae	Kaktus	Cactaceae	1	c	no	ornamental	ornamental plant	1	x
Calendula officinalis L.	Ringublume	Asteraceae	7	c	no	culinary	dried flowers decorative in herbal teas	3	x
						culinary	flowers as decoration in salads	1	x
						medicinal	used by the company Ricola	1
						medicinal	herbal tea for the heart	1	x
						medicinal	ointment made of the flowers (sometimes homemade) for small wounds, burnings, sore baby skin, eczemas, rough skin on hand and feet	6	x
						other	dried flowers sold	1	x
Calluna vulgaris (L.) Hull	Brüüsch	Ericaceae	8	w	no	ornamental	for bouquets and decoration	2	x
						ornamental	to decorate the cows, when they come down from the alps	2	x
						other	for weather predictions: the more it flowers (or the longer the inflorescence), the harder the winter will be	2	x
						vet_medicinal	in the potion against diarrhea of cattle. Recipe: cook twigs (including roots) of Rubus fruticosus, Vaccinium myrtillus and Calluna vulgaris (the latter rather for calves) one hour and a half. For cows 3 times /day 1l, for calves 1l in the milk when feeding.	2	x
Caltha palustris L.	Dotterblume	Ranunculaceae	14	w	yes	fodder	fodder	2	x
						ornamental	for bouquets	4	x
						ornamental	to decorate easter baskets	2	x
Calystegia sepium (L.) R. Br.	Winge	Convulvulaceae	1	w	yes	ornamental	ornamental plant	1	x
Campanula spp., e.g. C. patula L. s.l., C. cochleariifolia Lam.	Gloggeblume	Campanulaceae	6	w	no			0
Cannabis sativa L.	Hanf	Cannabaceae	3	c	no	culinary	seeds for oil	1
						medicinal	"the flowers are used medicinally"	2
						other	a twig in front of the window keeps away flies	1
						other	flowers as a drug, smoked or cooked	2
						other	plumbers (as the informant) use the fibres for sealing threads	1	x
Cantharellus cibarius Fr.	Eierschwumm	Hydnaceae	6	w	no	culinary	eaten e.g. cooked with meat or pickled	6	x
Capsella bursa-pastoris (L.) Medik.	Hirtentäschli	Brassicaceae	5	w	yes	medicinal	medicinal plant e.g. hemostatic in case of heavy menstruation	2	x
Cardamine pratensis L.	Bettseierli	Brassicaceae	3	w	no	fodder	fodder	1	x
Carex sp.	Seggen	Cyperaceae	6	w	yes	other	formerly dried as litter	1
Carex sp. (ornamental)	Ziergras	Cyperaceae	1	c	no	ornamental	ornamental plant, in flower box	1	x
Carex spp. /Juncus effusus L./ J. inflexus L./ Molinia caerulea (L.) Moench/ M. arundinacea Schrank	Riedgras	Cyperaceae / Juncaceae/ Poaceae	6	w	yes	fodder	part of the hay	1	x
						other	formerly dried as litter	2
						other	formerly to stuff mattresses	1
Carlina acaulis ssp. caulescens (Lam.) Schübl. et G. Martens	Siuberdischtle	Asteraceae	14	w	yes	culinary	the receptacle of the flowers is edible	2	x
						fodder	the horse eats them	2	x
						ornamental	formerly in garlands around the horns to decorate the cows for the Viehschau (the yearly cattle show)	1
						ornamental	ornamental plant	1
						ornamental	flowers as decoration	8	x
						toy	the flowers show day and night, open and close	1	x
Carpinus betulus L.	Hagebueche	Betulaceae	2	w	no	other	planted in hedges, easy to cut in forms	1
						wood	trunks sold	1	x
						wood	firewood	1	x
Carum carvi L.	Chümi	Apiaceae	1	cw	no	culinary	seeds in herbal teas	1	x
						culinary	seeds as a condiment e.g. to cook tripe	1	x
						medicinal	to chew the seeds is good for the stomach	1
Castanea sativa Mill.	Edukaschtanie	Fagaceae	2	c	no	culinary	fruits edible	1
Castanea sativa Mill./ Aesculus hippocastanum L.	Cheschtene	Fagaceae / Sapindaceae	1	c	no	culinary	edible fruits	1
						ornamental	fruits for decoration	1
Centaurea montana L.	Chräjeschnäbu	Asteraceae	2	cw	no	ornamental	for bouquets	1	x
Centaurium erythraea Rafn	Tusigguudichrut	Gentianaceae	1	w	no	medicinal	formerly as herbal tea for an unknown health problem	1
Chaenomeles japonica (Thunb.) Lindl. ex Spach.	Füürbusch	Rosaceae	1	c	no	ornamental	ornamental plant	1	x
Chelidonium majus L.	Warzechrut	Papaveraceae	1	w	no	medicinal	apply repeatedly the orange sap of the plant to get rid of warts	1	x
Chenopodium album L.	Mäubele	Amaranthaceae	1	w	yes			0
Chenopodium bonus-henricus L.	Guter Heinrich	Amaranthaceae	2	w	no	culinary	cooked as spinach	2	x
Cichorium endivia L. var. latifolium Hegi	Ändivie	Asteraceae	5	c	no	culinary	eaten as salad	5	x
Cichorium intybus L.	Wägwarte	Asteraceae	1	w	no			0
Cichorium intybus L. partim	Zuckerhuet	Asteraceae	5	c	no	culinary	eaten as salad	5	x
Cichorium intybus L. partim (red)	Schiggoree	Asteraceae	2	c	no	culinary	eaten as salad	2	x
Cirsium acaule Scop.	nideri Dischtle	Asteraceae	2	w	yes			0
Cirsium arvense (L.) Scop.	Dischtle mit Uslöifer	Asteraceae	2	w	yes			0
Cirsium oleraceum (L.) Scop.	Bachdischtle	Asteraceae	3	w	yes			0
Cirsium palustre (L.) Scop.	Stängudischtle	Asteraceae	6	w	yes	fodder	fodderplant for bees	1	x
						fodder	goats, cows and the horse eat the flowers	1	x
						medicinal	used as medicinal plant for an unknown health problem	1
Cirsium spp., Sonchus spp.	Dischtle	Asteraceae	21	w	yes			0
Cirsium vulgare (Savi) Ten.	stachligi Dischtle	Asteraceae	2	w	yes			0
Clematis sp. (cult.)	Klematis	Ranunculaceae	1	c	no	ornamental	ornamental plant	1	x
Colchicum autumnale L.	Herbschtzitloose	Colchicaceae	5	w	no	fodder	eaten by cattle	1	x
						medicinal	an extract is used in medicaments for rheumatism	1
Consolida ajacis (L.) Schur	Rittersporn	Ranunculaceae	5	c	no	ornamental	ornamental plant	5	x
Convallaria majalis L.	Meieriisli	Asparagaceae	1	w	no			0
Convulvulus arvensis L.	Acherwinge	Convulvulaceae	2	w	yes			0
Coprinus comatus (O.F. Müll.) Pers.	Tintling	Agaricaceae	1	w	no	toy	old specimens can be used to make play ink	1
Cornus mas L.	Tierliboum	Cornaceae	1	c	no	culinary	fruits used to make jam (jelly)	1
Cornus sanguinea L.	Hartrigu	Cornaceae	1	w	no			0
Cornus sp. (ornamental)	Kornus	Cornaceae	1	c	no	ornamental	ornamental plant	1	x
Corylus avellana L.	Hasle	Betulaceae	26	w	yes	culinary	the nuts are widely eaten, most by children, but also collected and dried, cracked in winter and used to bake. They are said to be good after Bättag (Penance Day, the third sunday in september)	21	x
						fodder	fodder for goats	1	x
						other	three thin twigs are needed for the "Palme" for palm Sunday	1	x
						other	branches for constructions in the garden where other plants can be tied to	1	x
						other	hedges for wind shelter or demarcation	3	x
						other	long, straight sticks used to wrangle cattle. The sticks are sometimes decorated by carving ornaments in the bark.	7	x
						other	sausages are fixed on straight, sharpend sticks to be roasted over an open fire	1	x
						toy	whistles can be made of hazel branches	2
						toy	branches for toy bows	3	x
						toy	tree used to climb in it	1	x
						wood	long, thin branches to make easter baskets	1	(mother)
						wood	thicker branches for handicraft e.g. legs of a stool	1	x
						wood	firewood, sometimes as woodchips, can be cut down every third year	6	x
						wood	wood cut in small pieces to lit fire (Blitzhackerhouz)	1	x
Corylus avellana L. (ornamental)	Zierhasle	Betulaceae	1	c	no	ornamental	bigger branches to make "easter trees" (branch decorated with colored eggs and other easter stuff)	1	x
						ornamental	twigs in bouquets	1	x
Crataegus monogyna Jacq./ Crataegus laevigata (Poir.)DC.	Wiissdorn	Rosaceae	12	w	no	culinary	liqueur of fruits marinated with sugar in spirit	1	x
						medicinal	"possibly a medicinal plant"	2
						medicinal	herbal tea of flowers and leaves strengthens the heart	2
						medicinal	liqueur of fruits marinated with sugar in spirit is good for the heart	1	x
						vet_medicinal	branches of hawthorn (Crataegus) or blackthorn (Prunus spinosa) should be fixed in the stable against eczemas	1	(father)
Craterellus cornucopioides (L.) Pers.	Totetrumpete	Hydnaceae	4	w	no	culinary	eaten e.g. with meat	4	x
Crepis biennis L.	Pippau	Asteraceae	11	w	yes	fodder	rough fodder	2	x
Crocus sp.	Krokussli	Iridaceae	7	c	no	fodder	fodder plant for bees in spring	1	x
Cucumis sativus L.	Gurke	Cucurbitaceae	6	c	no	culinary	eaten raw in salads	6	x
						medicinal	put small slices on the closed eyes to relax them	1
Cucurbita maxima Duch.	Chürbis	Cucurbitaceae	5	c	no	culinary	fruits eaten, mostly as soup and vegetable	5	x
						ornamental	fruits arranged as decoration	2	x
Cucurbita pepo L.	Zuggetti	Cucurbitaceae	8	c	no	culinary	fruits as vegetable	8	x
						ornamental	fruits possibly also as decoration	1
Cyclamen sp.	Ziklame	Primulaceae	1	c	no	ornamental	ornamental plant	1	x
Cydonia oblonga Mill.	Chüttene	Rosaceae	5	c	no	culinary	fruits cooked into jam or jelly	5	x
Cynosurus cristatus L.	Kammgras	Poaceae	7	cw	no	fodder	foddergrass (once: rather in shadowy places)	6	x
Cypripedium calceolus L.	Froueschue	Orchidaceae	1	w	no			0
Dactylis glomerata L.	Chnoulgras	Poaceae	16	cw	no	fodder	good foddergrass (once: rather in sunny places, once: best when young)	16	x
						ornamental	for bouquets	1	x
						toy	the head of the grass can be flipped away with the thumb	1	x
Dactylorhiza maculata agg.	Wüudi Orchidee	Orchidaceae	1	w	no	ornamental	for bouquets, stays nice for a long time	1	x
Dahlia x hortensis	Daalie	Asteraceae	4	c	no	ornamental	for bouquets	1	x
						ornamental	ornamental plant	2	x
Daphne mezereum L.	Säidelbascht	Thymelaeaceae	1	cw	no	ornamental	ornamental plant	1	x
Daucus carota L. ssp. sativus (Hoffm.) Arcang.	Rüebli	Apiaceae	8	c	no	culinary	root eaten raw as salad or cooked as vegetable	8	x
						fodder	leaves and less nice roots as fodder for the rabbits or the horse	2	x
						medicinal	soup of carots is a diet for sick people	1	x
Dianthus barbatus L.	Steinägeli	Caryophyllaceae	6	cw	no	culinary	as spice (confusion with cloves, both called Nägeli in Swiss german)	1
						ornamental	for bouquets (once: associated with dead, often to see in the retirement home in the rooms of dying people or as decoration on tombs)	4	x
						ornamental	ornamental plants	1	x
Dicentra spectabilis (L.) Lemaire	Frouehärzli	Papaveraceae	1	c	no	ornamental	ornamental plant	1	x
Digitalis purpurea L.	Fingerhuet	Plantaginaceae	5	c	no	medicinal	"there are heart medicaments with this plant"	1
						ornamental	ornamental plant	1	x
Digitalis spp.	Fingerhüet	Plantaginaceae	1	w	no			0
Digitaria spp./ Echinochloa spp.	Hirse	Poaceae	1	w	yes			0
Dryopteris filix-mas (L.) Schott/ Athyrium filix-femina (L.) Roth	Stockfarn	Dryopteridaceae / Athyriaceae	6	w	yes	medicinal	sleeping on fresh leaves helps when backache	1	x
						other	dried as litter	1
						other	for mulching in the garden	1	x
						other	fermentated plants as liquid manure in the garden (like nettle slurry)	1	x
						vet_medicinal	fresh plants as litter in the henhouse keeps lice away	1
						vet_medicinal	goats eat it, possibly good against intestinal worms	2	x
Echinacea sp.	Sunnehuet	Asteraceae	2	c	no	medicinal	medicinal plant (no indication)	1
						ornamental	ornamental plant	1	x
Elymus repens (L.) Gould	Riischgras	Poaceae	6	w	yes	fodder	fodder	3	x
Equisetum arvense L. / Equisetum sylvaticum L.	Chatzeschwanz	Equisetaceae	10	w	yes	medicinal	medicinal plant for unknown health problems	1
				w		medicinal	herbal tea of the plant drunken to treat different problems of bladder and kidney (against bedwetting, backache if related to kidney problems)	3	x
				w		medicinal	herbal tea of the plant in the bath against backache	1	x
				w		other	herbal tea of the plant to treat plants in the garden and for trees (strengthening)	3	x
				w		other	fermentated plants as liquid manure in the garden (like nettle slurry)	1	x
				w		vet_medicinal	herbal tea of the plant for cows which cannot urinate	1	x
Eriophorum angustifolium Honck./ E. latifolium Hoppe	Wougras	Cyperaceae	1	w	no	other	dried as litter	1
Erodium cicutarium (L.) L'Her.	Reierschnabu	Geraniaceae	1	w	no			0
Eruca vesicaria ssp. sativa	Rucola	Brassicaceae	2	c	no	culinary	leaves for cooking e.g. in salads	2	x
Euonymus europaea L.	Pfaffehüetli	Celastraceae	2	w	no			0
Euphorbia sp.	Woufsmiuch	Euphorbiaceae	1	w	yes	other	in the garden, the plant keeps mice away	1
Euphrasia spp., e.g. E. rostkoviana Hayne	Ougetroscht	Orobanchaceae	4	w	no	medicinal	in eyedrops (bought)	2
						medicinal	herbal tea to wash eyes in case of inflammation	3	x
Fagus sylvatica L.	Bueche	Fagaceae	29	w	no	culinary	nuts edible	4	x
						ornamental	on Fronliichnam (feast of Corpus Christi) the wayside crosses are decorated with fresh beech foliage	1
						ornamental	cupulas of the nuts as decoration	1	x
						other	railroad ties are made of beech wood (or used to be)	2
						other	the foliation of the beeches is the sign that spring has really come	1	x
						other	for recovering in the forest	1	x
						toy	cupulas of the nuts used for collars or other handicraft work with children	2	x
						wood	carpenter wood e.g. for furniture	8
						wood	construction wood	8	x
						wood	good firewood	22	x
Festuca arundinacea Schreb. s.l.	Roorschwingu	Poaceae	3	w	yes	fodder	fodder, not popular	2	x
Festuca pratensis Huds. s.l.	Wiseschwingu	Poaceae	10	cw	no	fodder	foddergrass	9	x
Festuca rubra L. agg.	Rotschwingu	Poaceae	6	w	no	fodder	(not very good) fodder	6	x
						other	strengthen the soil where machines must drive	1	x
Filipendula ulmaria (L.) Maxim.	Mädesüess	Rosaceae	4	w	no	medicinal	herbal tea of flowers against headache	1	x
						vet_medicinal	dried plant fed to pigs with digestion problems	1	x
Foeniculum vulgare Mill. var azoricum (Miller) Thellung	Fänchu	Apiaceae	3	c	no	culinary	fennel "bulbs" as vegetable	3	x
						medicinal	herbal tea of seeds to stimulate milk production of mothers	1	x
						medicinal	herbal tea of seeds to stimulate the stomach	1	x
Fomes sp.	Piuz a tote Böim	Polyporaceae	1	w	no	other	formerly used as tinder	1
Forsythia x intermedia Zabel	Forsiizie	Oleaceae	2	c	no	ornamental	ornamental plant	1	x
Fragaria ananassa (Weston) Lois et al.	Äbberi	Rosaceae	9	c	no	culinary	fruits to flavour spirits	1
						culinary	fruits to make wine	1
						culinary	fruits eaten like that	4	x
						culinary	fruits for desserts (once: can also be frozen)	5	x
						culinary	fruits to cook jam	2	x
Fragaria vesca L.	Wüudi Äbberi	Rosaceae	21	w	no	culinary	herbal tea made of leaves	3	x
						culinary	fruits collected for desserts	4	x
						culinary	fruits eaten directly e.g. on the way to and from school	17	x
						culinary	fruits in cakes	1	x
						culinary	fruits to cook jam	2	x
						medicinal	herbal tea made of leaves in spring against tiredness	1	x
						other	ground-covering plant around shrubs	1	x
Fraxinus excelsior L.	Esche	Oleaceae	19	w	no	fodder	fresh foliage as fodder	1	x
						other	stabilizes slopes, has strong roots	1	x
						toy	tree for climbing	1	x
						wood	possibly to make baskets	1
						wood	wooden toys (not made by the informant)	1
						wood	construction wood, withstands heavy strain e.g. as separating walls in the piggery	7	x
						wood	highly estimated carpenter wood e.g. for furniture like a futon, for tool handles	8	x
						wood	firewood	9	x
Fuchsia sp.	Fuchsie	Onagraceae	1	c	no	ornamental	bouquets	1	x
Galanthus nivalis L.	Schneglöggli	Amaryllidaceae	11	c	no	ornamental	bouquets (once: a bouquet on the table recalls spring when it snows again)	4	x
Galeopsis tetrahit L.	Gluure	Lamiaceae	2	w	yes			0
Galinsoga ciliata (Raf.) S.F. Blake	Franzosechrut	Asteraceae	1	w	yes			0
Galium aparine L.	Chliibere	Rubiaceae	3	w	yes			0
Galium mollugo L. agg.	Labchrut	Rubiaceae	1	w	yes	fodder	fodder, eaten when in hay	1	x
Galium odoratum (L.) Scop.	Waudmeischter	Rubiaceae	2	w	no	culinary	flowering plant to make punch	1
Gentiana asclepiadea L.	Stängu-Enzian	Gentianaceae	6	w	no	culinary	to distill spirit (probably confusion with Gentiana lutea)	1
						fodder	in the fodder	1	x
						ornamental	bouquets	2	x
Gentiana clusii E. P. Perrier et Songeon/ Gentiana acaulis L.	Grosse Enzian	Gentianaceae	1	w	no	ornamental	bouquets	1
Gentiana lutea L.	Gäube Enzian	Gentianaceae	1	w	no	culinary	"roots are used to distill Enzian schnapps"	1
Gentiana spp.	Enzian	Gentianaceae	2	w	no			0
Gentiana verna L.	Chliine Enzian	Gentianaceae	3	w	no	culinary	to distill spirit (probably confusion with Gentiana lutea)	1
						ornamental	bouquets	1	x
Geranium robertianum L. s.str. / G. pyrenaicum Burm.f.	Storcheschnabu	Geraniaceae	5	w	no	medicinal	herbal tea supports fertility in women	1	x
						vet_medicinal	plant given to cattle against diarrhea (learned out of a book)	1	x
Geum rivale L.	Bachtschötteli	Rosaceae	4	w	no	ornamental	bouquets	2	x
Gladiolus communis L.	Gladiole	Iridaceae	4	c	no	ornamental	bouquets	3	x
						ornamental	ornamental plant	1	x
Glechoma hederacea L. s.l.	Gundelrebe	Lamiaceae	1	w	no			0
Hedera helix L.	Eföi	Araliaceae	16	cw	yes	ornamental	ornamental plant (once however mentioned to be associated with dead and therefore perhaps not so appropriate around the house)	4	x
						ornamental	twigs for decoration, floral arrangements	10	x
						other	ground-covering plant in the garden	1	x
Helianthus annuus L.	Sunneblueme	Asteraceae	22	c	no	culinary	the neighbor makes herbal tea of sunflowers	1
						culinary	"sunflower oil is made of sunflower seeds"	6
						culinary	seeds are edible, often eaten by children, sometimes in bread (but then bought)	6	x
						fodder	fodder for cows	1
						fodder	fodder for bees	3	x
						fodder	seeds for the birds, often some sunflowers are left in the garden for this purpose	7	x
						ornamental	bouquets	8	x
						ornamental	ornamental plant	4	x
Helianthus tuberosus L.	Topinambur	Asteraceae	5	c	no	culinary	tuber raw in salads	2	x
						culinary	vegetable	1	x
						fodder	plant as goat fodder	1	x
						ornamental	bouquets	1	x
Helleborus niger L.	Chrischtrose	Ranunculaceae	1	c	no	ornamental	ornamental plant	1	x
Hepatica nobilis Schreb.	Läberblüemli	Ranunculaceae	2	w	no			0
Heracleum mantegazzianum Sommier et Levier	Chärbu	Apiaceae	2	c	no			0
Heracleum sphondylium L. s.l.	Bäretaupe	Apiaceae	11	w	yes	fodder	young plants as fodder	2	x
						other	for beneficial insects in the garden	1	x
Hippophae rhamnoides L.	Sanddorn	Elaeagnaceae	3	cw	no	culinary	fruits for jam	1	x
						culinary	juice of the fruits in the kitchen, e. g. in muesli or dressing	3	x
						medicinal	fruits (juice) healthy because of vitamin C	1	x
Holcus lanatus L.	Wolliges Honiggras	Poaceae	7	w	yes	fodder	(rather bad) foddergrass	5	x
Hordeum vulgare L. s.l.	Gärschte	Poaceae	12	c	no	culinary	cereal for human consumption e.g. flour and bread	6	x
						fodder	fodder cereal for cattle and pigs, sometimes also the straw is fed to young or non lactating cattle	9	x
						other	straw as litter	2	x
Hordeum vulgare L. s.l. (2 rows of seeds)	Summergärschte	Poaceae	1	c	no	fodder	fodder cereal	1	x
Hordeum vulgare L. s.l. (4-6 rows of seeds)	Wintergärschte	Poaceae	1	c	no	fodder	fodder cereal	1	x
Humulus lupulus L.	Hopfe	Cannabaceae	2	cw	no	medicinal	against constipation	1
						medicinal	sedative e.g. in sleeping pills	2
Hyacinthus orientalis L.	Hiazinte	Asparagaceae	1	c	no	ornamental	ornamental plant	1	x
Hydrangea macrophylla (Thunb.) Ser.	Hortensie	Hydrangaeaceae	2	c	no	ornamental	at times dried for floral arrangements	1	x
						ornamental	ornamental plant	2	x
Hypericum perforatum L./ Hypericum maculatum Crantz s.l.	Johannis-Chrut	Hypericaceae	10	w	yes	culinary	herbal tea of flowering plant, in blendings	1	x
						medicinal	oil (flowers macerated in olive oil) or tincture in the ear against earache	1
						medicinal	oil (flowers macerated in olive oil) for external treatment of rheumatic joint pains	4	x
						medicinal	oil (flowers macerated in olive oil) for external treatment of sprains	1	x
						medicinal	oil (flowers macerated in olive oil) on burns and sunburns	2	x
						medicinal	oil (flowers macerated in olive oil) or ointment made of oil and bee wax to rub on varicose veins	1	x
						medicinal	oil (flowers macerated in olive oil) to rub "sleeping" arms (paresthesia)	1	x
						medicinal	oil (flowers macerated in olive oil) to rub on the bellies of pregnant women	1	x
						medicinal	sedative, anti-depressive (tincture, herbal tea or pills)	4	x
						vet_medicinal	oil (flowers macerated in olive oil) for external treatment of sprains of cattle	1	x
						vet_medicinal	oil (flowers macerated in olive oil) on wounds	2	x
Hyssopus officinalis L.	Isop	Lamiaceae	3	c	no	culinary	in herbal tea blendings	1	x
						culinary	leaves as condiment e.g. for meat, or also sold to the local cheese dairy Napfchäsi to flavor cream cheese	2	x
						medicinal	cultivated for the candy company "Ricola"	2	x
						medicinal	herbal tea gainst high blood pression	1	x
Ilex aquifolium L.	Stächpaume	Aquifoliaceae	20	w	no	medicinal	herbal tea of leaves in case of (high) fever, possibly colds	3	(mother)
						medicinal	herbal tea of leaves for rheumatism (diuretic), inflammations	2	x
						ornamental	twigs with fruits as decoration on the hat of hunters	1
						ornamental	twigs with fruits as decoration for the cows for the cattle show	1	x
						ornamental	twigs with fruits as decoration of and in the house	11	x
						other	"the tree is often found next to the houses, because formerly it warded something off"	1
						other	fresh twigs in the Palme for palm Sunday, or just taken as loose twigs to the palm Sunday's mass for sanctifying. The sanctified palms or palm twigs are taken home to protect the house and the inhabitants from evil.	11	x
						vet_medicinal	herbal tea of leaves with some sugar and salt in milk against pneumonia of calves	2	x
Imleria badia (Fr.) Vizzini	Maroneröörling	Boletaceae	1	w	no	culinary	eaten cooked	1
Impatiens glandulifera Royle	Chinesisches Springchrut	Balsaminaceae	4	w	yes	fodder	the seeds are loved by the hens	1	x
Impatiens noli-tangere L.	Rüerminidaa	Balsaminaceae	3	w	no	toy	the seeds are jumping when touched	3	x
Iris spp.	Schwärtlilie	Iridaceae	2	c	no	ornamental	for bouquets	2	x
Juglans regia L.	Nussboum	Juglandaceae	14	c	no	culinary	"the nuts could be used to make oil"	1
						culinary	edible nuts, dried and eaten like that or used for baking	18	x
						other	grind the leaves to repel flies	1
						other	the green husks for dying wool	1
						wood	carpenter wood	6	x
						wood	firewood	2	x
Juncus effusus L./ Juncus inflexus L.	Binse	Juncaceae	1	w	no	wood	"could be used for basketry"	1
Juniperus communis L. s.l.	Wachouder	Cupressaceae	6	cw	no	culinary	cones as a condiment to marinate meat	1
						culinary	cones as condiment in sauerkraut	2	x
						medicinal	the grandfather of an informant made a herbal tea of juniper and Ilex aquifolia when he had prostate problems	1	(grandfather)
						medicinal	on a neighbouring farm, people make a Früeligskur with the cones (treatement in spring to clean the crop from winter dirt)	1	(neighbour)
						other	the branches for smoking meat	1	(parents)
						other	in the Palme for palm Sunday	3	x
						vet_medicinal	fruits as Putztrank, which is given to cows after calving to "clean" the uterus (10 days, 2 times/day half a cup)	2	x
Juniperus sabina L.	Sefi	Cupressaceae	4	c	no	medicinal	formerly to provoke abortions	1
						ornamental	twigs to make advent wraths	1	x
						other	in the Palme for palm Sunday	3	x
Knautia arvensis (L.) Coult.	Witweblume	Caprifoliaceae	2	w	no	fodder	fodderplant for bees	1	x
Laburnum anagyroides Medik.	Goudräge	Fabaceae	2	c	no	ornamental	ornamental plant	2	x
Lactuca sativa div. varieties, Cichorium spp.	Salat	Asteraceae	6	c	no	culinary	green salad	6	x
						fodder	waste eaten by rabbits	1	x
Lactuca sativa L. var. capitata L.	Chopfsalat	Asteraceae	7	c	no	culinary	green salad	7	x
Lactuca sativa L. var. capitata L. (leaves tight)	Isbärgsalat	Asteraceae	2	c	no	culinary	green salad	2	x
Lactuca sativa L. var. crispa	Eichblattsalat	Asteraceae	1	c	no	culinary	green salad	1	x
Lamium galeobdolon (L.) L. s.l./ Lamium maculatum (L.) L.	Toubnessle	Lamiaceae	5	w	no	other	ground-covering plant	1
Lamium maculatum (L.) L./ Prunella vulgaris L.	Ummuchrut	Lamiaceae	3	w	no	fodder	fodderplant for bees	1	x
Larix decidua Mill.	Lärche	Pinaceae	7	c	no	wood	construction wood	3
						wood	carpenter wood	2
						wood	firewood	3
						wood	larch cones for handicrafts	1	x
Lavandula sp.	Lavändu	Lamiaceae	5	c	no	culinary	flowers for syrup	1
						culinary	flowers for herbal tea	1	x
						ornamental	ornamental plant	2	x
						other	fragrant plant (small bouquets of dried flowers hanged between clothes, dried flowers filled in small bags)	3	x
Lemna spp.	Wasserlinse	Araceae	1	w	no			0
Leontopodium alpinum Cass.	Eduwiiss	Asteraceae	1	w	no			0
Lepidium sativum L.	Chressi	Brassicaceae	1	c	no	culinary		1	x
Leucanthemum vulgare agg.	Margrite	Asteraceae	28	w	no	fodder		1	x
						fodder	fodderplant for bees	1	x
						medicinal	possibly in herbal teas	1
						ornamental	for bouquets, last long	11	x
						ornamental	ornamental plant	2	x
						toy	the flower for different oracles. One plucks out one white "petal" after the other by asking: he (or she) loves me, he doesn't love me etc.. The last petal is the valid one. Well known also: Verliebt, verlobt, ghürate (in love, engaged, married), etc.. Reported only once: througing the white "petals" in the air and let them fall down on the back of the hand by saying: verliebt, verlobt, verhürate…	5	x
						toy	to make wreaths	1	x
Leucojum vernum L.	Märzeglöggli	Amaryllidaceae	4	c	no	ornamental	in bouquets	1	x
						ornamental	ornamental plant	1	x
Levisticum officinale W.D.J. Koch	Maggichrut	Apiaceae	2	c	no	culinary	in herbal tea blendings	1	x
						culinary	condiment in e.g. soups or dips	2	x
Ligustrum vulgare L.	Liguschter	Oleaceae	1	cw	no	other	planted as hedge, fence	1
Lilium martagon L.	Türkebundlilie	Liliaceae	2	w	no			0
Lilium sp. (ornamental)	Lilie	Liliaceae	3	c	no	ornamental	ornamental plant	1	x
Linum usitatissimum L.	Liinblüemli	Linaceae	2	c	no	ornamental	ornamental plant	1	x
						wood	fibres for cloth	2
						wood	fibres to make ropes	1
Lobelia erinus L.	Lobelie	Campanulaceae	1	c	no	ornamental	ornamental plant	1	x
Lolium multiflorum Lam.	Italiänisch Reigras	Poaceae	13	cw	no	fodder	good foddergrass	13	x
Lolium multiflorum Lam. var. westerwoldicum	Westerwoldisches Reigras	Poaceae	1	c	no	fodder	foddergrass	1	x
Lolium perenne L.	Änglisch Reigras	Poaceae	16	cw	no	fodder	good foddergrass, however, two informants mentioned, that it does not thrive well at this altitude	16	x
						ornamental	for bouquets	1
Lolium perenne L./ Lolium multiflorum Lam.	Reigras	Poaceae	9	cw	no	fodder	good foddergrass	9	x
Lonicera xylosteum L.	Bäsehouz	Caprifoliaceae	2	w	no	wood	twigs for brooms, even better than Betula pendula	1	x
Lotus corniculatus agg.	Steichlee	Fabaceae	11	w	no	fodder	fodderplant for bees	1
						fodder	fodderplant for cattle (once: godd for milk production, but too much would result in ugly horns)	7	x
						other	green manure for organic farmers	2	x
Lupinus polyphyllus Lindl.	Lupine	Fabaceae	2	c	no	other	green manure, takes nitrogen in the soil	1	x
Lycopersicon esculentum Mill.	Tomate	Solanaceae	9	c	no	culinary	fruits eaten raw or cooked	9	x
Lycopodium annotinum agg./ Lycopodium clavatum L.	Bärlapp	Lycopodiaceae	1	w	no	medicinal	"said to be good for the heart"	1
Lysimachia punctata L.	Felberich	Primulaceae	1	c	no	ornamental	ornamental plant	1	x
Macrolepiota procera (Scop.) Singer	Parasol	Agaricaceae	1	w	no	culinary	fried like a veal escalope	1	x
Malus domestica Borkh.	Öpfuboum	Rosaceae	33	c	no	culinary	fruits fermented and distilled to schnapps (Träsch), often together with pears	6	x
						culinary	fruits pressed for apple juice	10	x
						culinary	fruits cooked into marmelade or jelly	1	x
						culinary	fruits cooked to apple sauce and preserved in glasses	2	x
						culinary	fruits cut in slices, dried and eaten as snack (Öpfelschnitzli)	2	x
						culinary	fruits eaten raw like that, as snack	7	x
						culinary	fruits for apple pie	2	x
						culinary	fruits for self supply (without specification)	25	x
						fodder	fodderplant for bees	1	x
						fodder	fruits of inferior quality are fed to cattle	2	x
						ornamental	fruits for decoration	1	x
						other	shadow tree for cattle	1	x
						toy	tree for climbing	1	x
						vet_medicinal	if cows are ill, they get Träsch (schnapps distilled of apples)	1	x
						wood	yields sometimes carpenter wood	4	x
						wood	firewood	8	x
Malus sylvestris (L.) Mill.	Wildi Öpfel	Rosaceae	1	w	no	culinary	fruits cooked to jam	1	x
Malva neglecta Wallr.	Chäslichrut	Malvaceae	3	w	no	medicinal	"there exists a blood-purifying tinctur of the plant"	1
						medicinal	herbal tea of flowers as expectorant	1	x
						medicinal	herbal tea of the plant for bathing sores, especially if purulent	2	x
Malva sylvestris L.	Mauve	Malvaceae	4	w	no	culinary	dried flowers in herbal tea blendings to improve their look	1	x
						medicinal	the plant is grown for the candy company "Ricola"	2	x
						ornamental	ornamental plant	1	x
Matricaria chamomilla L.	Kamiue	Asteraceae	12	cw	no	culinary	flowers in tea blendings	2	x
						medicinal	is contained in the Ricola candies	1
						medicinal	herbal tea is soothing	1	x
						medicinal	herbal tea of flowers for the treatement of wounds	4	x
						medicinal	herbal tea of the flowers for gastrointestinal problems	8	x
						medicinal	herbal tea to wash inflammations of the eyes	1	x
						medicinal	inhale the damp of herbal tea in case of colds	1	x
						vet_medicinal	herbal tea of flowers for the treatement of wounds of cattle	1	x
						vet_medicinal	herbal tea of the flowers for gastrointestinal problems of calves (once: another possibility is black tea)	2	x
Matricaria discoidea DC.	Kamiuedings	Asteraceae	1	w	no	medicinal	could possibly be used like Matricaria chamomilla	1
Medicago lupulina L./ Trifolium campestre Schreb.	Hopfechlee	Fabaceae	4	w	no	fodder	fodder for cattle	2	x
						fodder	fodderplant for bees	1	x
						other	green manure on organic farms	1	x
Medicago sativa L.	Luzärne	Fabaceae	5	c	no	fodder	fodderplant	5	x
Melissa officinalis L.	Zitronemelisse	Lamiaceae	9	cw	no	culinary	herbal tea of the plant (once: taste is better when from fresh leaves than from dried ones)	7	x
						culinary	syrup of leaves	5	x
						medicinal	plant is contained in the Ricola candies	1
						medicinal	herbal tea of the plant for gastrointestinal problems	1	x
						medicinal	herbal tea of the plant is soothing	2	x
						medicinal	syrup of leaves is soothing	1	x
Mentha aquatica L.	Wiudi Münze	Lamiaceae	1	w	no			0
Mentha longifolia (L.) Huds.	Rossmünze	Lamiaceae	5	w	yes	culinary	possibly for tea	2
Mentha spicata L. var crispa	Krauseminze	Lamiaceae	2	c	no	culinary	herbal tea of the plant, in blendings	2	x
						culinary	syrup of the plant	1	x
Mentha spicata L. var crispa "Marokko"	Libanesische Pfeffermünz	Lamiaceae	2	c	no	culinary	herbal tea of the plant	1	x
						culinary	leaves as condiment in tabouleh	1	x
Mentha spp.	Münze	Lamiaceae	10	cw	no	culinary	herbal tea of the plant	6	x
						culinary	syrup of the plant	5	x
						medicinal	disturbing in the case of a homeopathic treatement	1
						medicinal	herbal tea for gastrointestinal problems (soothing and antispasmodic)	5	x
						medicinal	mothers drink herbal tea of the plant to facilitate the weaning of a baby	1	x
						medicinal	syrup of the leaves antispasmodic	1	x
Mentha suaveolens Ehrh.	Öpfumünze	Lamiaceae	6	c	no	culinary	herbal tea of the plant, often in blendings	5	x
						culinary	syrup of the plant	1	x
						medicinal	the plant is contained in the Ricola candies	1
						medicinal	herbal tea in case of sickness	1	x
Mentha suaveolens Ehrh. "Variegata"	Ananasmünze	Lamiaceae	1	c	no	culinary	herbal tea of the plant	1	x
						culinary	syrup of the plant	1	x
Mentha x piperita L.	Pfeffermünze	Lamiaceae	15	c	no	culinary	herbal tea of the fresh or dried plant, refreshing, strong taste and therefore preferred by some informants in blendings (once: too much is bad for stomach mucosa; once: together with syrup of Sambucus-nigra-flowers or lemon)	15	x
						culinary	syrup of the plant	3	x
						medicinal	the plant is contained in the Ricola candies	1
						medicinal	herbal tea antispasmodic	1	x
						medicinal	herbal tea of the plant stimulates stomach and digestion	1	x
						medicinal	mothers drink herbal tea of the plant to facilitate the weaning of a baby, reduces the milk flow	1	x
						medicinal	one sleeps well after a herbal tea of the plant in the evening	1	x
						medicinal	plant grown for the candy company Ricola	1	x
						other	in chewing gums and candies	1
Mentha x piperita L. var citrata	Orangschemünze	Lamiaceae	4	c	no	culinary	herbal tea of the plant	4	x
						culinary	syrup of the plant	1	x
						culinary	as a condiment for meat of sheep or kid	1	x
						medicinal	the plant is contained in the Ricola candies	2
Mespilus germanica L.	Misple	Rosaceae	1	c	no	culinary	fruits possibly for jelly	1
Molinia caerulea (L.) Moench / M. arundinacea Schrank	Riedströi	Poaceae	2	w	no	other	dried as litter, results in tough dung	2	no longer
Monarda didyma L.	Goudmelisse	Lamiaceae	10	c	no	culinary	herbal tea of the flowers	8	x
						culinary	syrup of the flowers	5	x
						medicinal	herbal tea of the flower possibly good for circulation	1
						medicinal	herbal tea of the flowers sedative, used in case of insomnia or nervousness	4	x
						medicinal	syrup of the flowers sedative	1	x
Montia perfoliata Donn	Portulak	Montiaceae	1	c	no	culinary	leaves in the salad	1	x
Morchella sp.	Morchle	Morchellaceae	2	w	no	culinary	eaten cooked	2
Muscari sp.	blaui Primeli	Asparagaceae	1	c	no	ornamental	little bouquets as a special present	1	x
Myosotis spp.	Vergissmeinnicht	Boraginaceae	4	cw	no	culinary	possibly for herbal tea	1
Myrrhis odorata (L.) Scop.	Chörblichrut	Apiaceae	1	c	no	medicinal	a decoction was formerly used to wash wounds	1
Narcissus poeticus L.	Narzisse	Amaryllidaceae	6	c	no	ornamental	for bouquets	1	x
						ornamental	ornamental plant	2	x
Narcissus pseudonarcissus L.	Oschterglogge	Amaryllidaceae	10	c	no	ornamental	flowering plant in a pot as present	1
						ornamental	for bouquets	4	x
						ornamental	ornamental plant	3	x
Nardus stricta L.	Burschtgras	Poaceae	1	w	no	fodder	the cattle eats it only when there is nothing else, but is grows fat of it	1	x
Nasturtium officinale R. Br. / Cardamine amara L.	Brunnekresse	Brassicaceae	1	w	no	culinary	leaves raw in salads	1	x
Nigritella nigra (L.) Rchb. agg.	Männertröi	Orchidaceae	1	w	no			0
no existing species	Waudbeeri		1		no	culinary	berries in the Waudbeerijoghurt (bought kind of yoghurt, the informant thought that Waudbeeri, which means "forest berry" and includes raspberries, strawberries, blackberries and blueberries is a special kind of berry)	1
Nuphar lutea (L.) Sm.	Gäubi Seerose	Nymphaeaceae	1	w	no			0
Nymphaea sp.	Seerose	Nymphaeaceae	3	c	no	ornamental	ornamental plant	1	x
						other	"In India it has religious meaning, it unites opposites."	1
Ocimum basilicum L.	Basilikum	Lamiaceae	3	c	no	culinary	as a condiment in salads and sauces	3	x
Oenothera biennis agg.	Nachtcherze	Onagraceae	2	w	no	culinary	"The seeds are used to make oil."	1
Onobrychis viciifolia Scop.	Esparsette	Fabaceae	6	cw	no	fodder	fodder plant	4	x
Ononis spinosa L. s.l. / Ononis repens L.	Hauhechel	Fabaceae	1	w	no	medicinal	medicinal plant for unknown health problems	1
Onopordum acanthium L.	Esusdischtle	Asteraceae	3	c	no	ornamental	ornamental plant	3	x
Orchidaceae species (cult)	Orchidee	Orchidaceae	2	c	no	ornamental	for bouquets	1
						ornamental	ornamental plant	1	x
Origanum majorana L.	Majoran	Lamiaceae	1	c	no	culinary	leaves as condiment	1	x
Origanum vulgare (cult)	Oregano	Lamiaceae	1	c	no	culinary	leaves as condiment	1	x
Origanum vulgare L.	Doscht	Lamiaceae	2	w	no	culinary	"other people make tea of it"	1
						culinary	leaves as condiment	1	x
						fodder	eaten by cattle	1	x
Oxalis acetosella L.	Suurklee	Oxalidaceae	6	w	no	culinary	leaves eaten as a snack by children	5	x
Paeonia spp.	Pfingschtrose	Paeoniaceae	2	c	no	ornamental	ornmental plant	2	x
Papaver somniferum L.	Moon	Papaveraceae	1	c	no	culinary	seeds (bought) used in the kitchen	1
Paris quadrifolia L.	Einbeere	Melanthiaceae	1	w	no			0
Passiflora spp.	Passionsblueme	Passifloraceae	1	c	no	ornamental	ornamental plant, the grandfather has even pressed the flower because of her beauty	1	x
Pelargonium sp., e.g. P. zonale (L.) L'Hér. Ex Aiton, P. peltatum (L.) L'Hér. Ex Aiton	Graani	Geraniaceae	13	c	no	ornamental	ornamental plant, typically on the window board	10	x
Petasites albus (L.) Gaertn.	Peschtwurz	Asteraceae	2	w	no	medicinal	formerly used against the plague	1
						medicinal	the flower possibly against cough	1
Petroselinum crispum (Mill.) Nym.	Peterli	Apiaceae	5	c	no	culinary	(chopped) leaves as condiment and decoration for e.g. soups and salads	5	x
						medicinal	formerly used to provoke abortion	1
Phallus impudicus L.	Stinkmorchle	Phallaceae	1	w	no			0
Phaseolus coccineus L.	Füürboone	Fabaceae	1	c	no	culinary	seeds as beans	1	x
Phaseolus vulgaris L.	Boone	Fabaceae	8	c	no	culinary	seed pods as green beans, fresh or dried	8	x
Phaseolus vulgaris L. ssp. vulgaris var. nanus (L.) Aschers	Buschboone	Fabaceae	2	c	no	culinary	seed pods as green beans, fresh or dried	2	x
Phaseolus vulgaris L. ssp. vulgaris var. vulgaris	Stangeboone	Fabaceae	3	c	no	culinary	seed pods as green beans, fresh or dried (once: many varieties, the variety is handed-on from mother-in-law to daughter-in-law)	3	x
Phleum pratense agg.	Timotee	Poaceae	12	cw	no	fodder	good foddergrass, rather late in season	12	x
Phragmites australis (Cav.) Steud.	Schiuf	Poaceae	1	w	no	wood	"could be used to make rush mats"	1
Physalis alkekengi L.	Latärneblueme	Solanaceae	2	c	no	culinary	"the fruits could be eaten"	1
						ornamental	dried plants with the orange fruits and husks as decoration	1	x
						ornamental	ornamental plant	1	x
Picea abies (L.) H. Karst.	Rottanne	Pinaceae	33	w	no	culinary	honeylike jam is cooked of the young shoots	4	x
						fodder	sometimes the goat get a branch to feed on	1	x
						fodder	The aphids sucking on the tree yield bee fodder.	2	x
						medicinal	a syrup against cough is made of the young shoots	1	x
						ornamental	branches and and wreaths during the advent season (once: Abies alba better for these purposes, because the needles do not prick that much)	4	x
						ornamental	christmas tree (once: tighter leaves and nicer stature than Abies alba)	2	x
						ornamental	ornamental plant in the garden	1	x
						ornamental	together with flowers to decorate the cows for the cattle show	1	x
						other	a piece of the trunk as chopping block	1	x
						other	branches to cover plants in the garden, against frost or cats. Better than Abies alba, because of the pricking needles.	1	x
						other	dried cones to lit fire	3	x
						other	for recovering in the forest	1	x
						other	used to fix the nest box for birds	1	x
						toy	cones to play with	1	x
						wood	most ideal wood for shingles	1	x
						wood	most important construction wood	19	x
						wood	carpenter wood	10	x
						wood	cheese is placed on spruce boards, better than wood of Abies alba	1	x
						wood	wood for fence posts	1	x
						wood	firewood	22	x
						wood	sold to the cellulose factory	1	x
Picea pungens Engelm.	Blautanne	Pinaceae	5	c	no	ornamental	branches as decoration during the advent season	1	x
						ornamental	christmas tree, does not dry that fast	2	x
						other	branches to cover plants in the garden	1	x
						wood	firewood	3	x
Pimpinella saxifraga L.	Bibernelle	Apiaceae	3	w	no	medicinal	containes in the Ricola candies	2
						medicinal	chew the root when sore throat	1	x
						medicinal	tincture of the root for hurting muscles and joints	1	x
Pinus cembra L.	Arve	Pinaceae	1	c	no	wood	construction wood	1
Pinus strobus L.	Weimuet	Pinaceae	1	c	no	wood	construction wood	1
						wood	carpenter wood	1
Pinus sylvestris L.	Fööre	Pinaceae	15	w	no	ornamental	pine cones (Föör-Igeli) as decoration	4	x
						other	twigs in the Palme for Palm Sunday	1	x
						other	pine cones to lit fire	1	x
						wood	construction wood (once: for separating walls in the piggery)	4	x
						wood	carpenter wood	5	x
						wood	firewood	7	x
Pisum sativum L.	Ärbsli	Fabaceae	2	c	no	culinary	seeds as vegetables	2	x
Pisum sativum L. convar. axiphium Alef.	Chifu	Fabaceae	2	c	no	culinary	unripe seed pods as vegetables	2	x
Pisum sativum L. ssp. arvense	Ärbs	Fabaceae	1	c	no	fodder	seeds as fodder	1
						other	straw as litter	1
Plantago lanceolata L.	Spitzwägerech	Plantaginaceae	31	w	yes	culinary	"syrup could be made of the leaves"	1
						culinary	herbal tea	4	x
						culinary	dried and crushed leaves have a fine taste, could be eaten for example with cream cheese	1	x
						culinary	young leaves in spring in the salad	2	x
						fodder	fodder (good in low quantities, especially in autumn, loved rather by goats than cows)	12	x
						medicinal	herbal tea for unknown health problems	1
						medicinal	leaves are contained in the Ricola candies	4
						medicinal	medicinal plant for unknown health problems	3
						medicinal	rub crushed leaves on stings of bees or other insects, even better than Plantago major	5
						medicinal	crushed leaves disinfectant on small wounds	2	x
						medicinal	herbal tea in case of colds	1	x
						medicinal	herbal tea of the leaves as expectorant	3	x
						medicinal	herbal tea of the leaves disinfectant in case of onychia (Umlauf)	1	x
						medicinal	herbal tea of the leaves is warming	1	x
						vet_medicinal	in the fodder, it has a good effect on the health of the cattle	2	x
Plantago major L. s.l.	Breitwägerech	Plantaginaceae	20	w	yes	culinary	herbal tea of leaves	1	x
						fodder	fodder	3	x
						medicinal	medicinal plant for unknown health problems	2
						medicinal	crushed leaves disinfectant on small wounds	4	x
						medicinal	herbal tea of the leaves as expectorant	1	x
						medicinal	herbal tea of the leaves is warming	1	x
						medicinal	rub crushed leaves on stings of bees, wasps or other insects	5	x
						toy	leaves used as oracle: when you tear off a leaf, the number of the veins which hang out will give you the number of your future children	1	x
Plantago media L.	Mittlerer Wegerich	Plantaginaceae	1	w	no			0
Poa annua L.	Fänschgras	Poaceae	6	w	yes	fodder	fodder, not much estimated as fodder grass	5	x
Poa pratensis agg.	Wieserischpegras	Poaceae	7	cw	no	fodder	good foddergrass	7	x
Poa sp.	Rischpegras	Poaceae	1	cw	no	fodder	foddergrass	1	x
Poa trivialis L. s.l.	Gemeins Rischpegras	Poaceae	6	w	yes	fodder	foddergrass, not much estimated, the first grass gives good yields, after that it is "knocked off"	3	x
Poaceae	Gras	Poaceae	11	cw	no	culinary	the restaurant "Bärauhöhe" makes soup of hay	1
						fodder	cats and dogs eat it in order to vomit	1
						fodder	fodder for cattle, sheep, goats or rabbits, fresh from the meadow, dried as hay or fermented as silage	15	x
						medicinal	hay to prepare a bath for sick people	1
						other	"used in cosmetics"	1
						toy	stretch a grass leaf between the two thumbs and blow through it to whistle	1	x
						toy	used as cow fodder when playing farmer with the play tractor	1	x
Poaceae (stalks)	Schmäle	Poaceae	10	cw	yes	fodder	fodder for cattle, sheep, goats or rabbits, fresh from the meadow, dried as hay or fermented as silage	11	x
						ornamental	in bouquets	1	x
Polygonatum multiflorum (L.) All.	Salomonssigu	Asparagaceae	1	w	no			0
Polygonum bistorta L.	Zahnbürschtli	Polygonaceae	7	w	yes	fodder	fodder (once: with a lot of magnesium)	3	x
						ornamental	for bouquets	1	x
						toy	flowered stalk to tickle each other with it	1	x
Polygonum persicaria L.	Chnöterich	Polygonaceae	2	w	yes			0
Polypodiaceae	Farn	Polypodiaceae	21	w	yes	medicinal	"you could sleep on it in case of rheumatism"	1
						medicinal	herbal tea of the leaves formerly against tapeworms	1
						medicinal	small pillows filled with the leaves against earache (or sore throat)	1
						medicinal	sleep on it in case of backache	1	x
						ornamental	for floral arrangements	1	x
						ornamental	in bouquets	1	x
						ornamental	nice decoration	1	x
						other	formerly dried to fill matresses	1
						other	hanged up it repels flies	4
						other	formerly as litter	4	(parents)
						other	big leaves as palm leaves for the Passiontide in school	1	x
						other	to decorate Easter eggs (small leaves are fixed on the eggs before cooking in a coloring bath; an imprint is left after removing)	1	x
						vet_medicinal	against Varoa in the beehive (it didn't work until now)	1	x
						vet_medicinal	fresh plants as litter in the henhouse keeps mites away	1	x
Populus tremula L.	Zitterpapple	Salicaceae	3	w	no	wood	firewood	1
Potentilla anserina L.	Gänsefingerchrut	Rosaceae	1	w	no	medicinal	herbal tea for women	1	x
						vet_medicinal	feed to the animals in case of uterus problems	1	x
Potentilla erecta (L.) Raeusch.	Bluetwurz	Rosaceae	1	w	no	medicinal	herbal tea of grounded roots against diarrhea, dysentery	1	x
						vet_medicinal	herbal tea of grounded roots very good for animals with diarrhea, even dysentery	1	x
Primula elatior (L.) L. /Primula veris L. s.str.	Schlüsseli	Primulaceae	26	w	no	culinary	herbal tea of the flowers	10	x
						fodder	fodder	1	x
						medicinal	herbal tea of the flowers for an unknown health problem	3
						medicinal	the plant is contained in the Ricola candies	1
						medicinal	herbal tea of the flowers (twice: without calyx) for colds, more precise cough (expectorant)	13	x
						ornamental	for small spring bouquets	2	x
						toy	look for Männdli (male) or Stämpli (stamp) and Wiibli (female) or Chröndli (crown) (due to the heterostyly of Primulas, the flowers look different inside)	2	x
						toy	together with Bellis perennis for small garlands	1	x
						toy	you can suck a drop of nectar out of the flowers	1	x
Primula elatior (L.) L.	Schlüssublüemli	Primulaceae	1	w	no	culinary	herbal tea of the flowers	1	x
Primula veris L. s.str.	Eerezäicheli	Primulaceae	1	w	no	culinary	herbal tea of the flowers	1	x
Prunus armeniaca L.	Aprikose	Rosaceae	1	c	no	culinary	fruits eaten, sometimes cultivated in the region	1
Prunus avium L.	Wildi Chriesi	Rosaceae	4	w	no	other	cherry pits to fill small pillows (the pillows are warmed on the oven and then taken to bed like a hot-water bottle)	1	x
						wood	carpenter wood	1
						wood	firewood	1	x
Prunus avium L. (cult., black)	Schwarzi Chirschi	Rosaceae	1	c	no	culinary	fruits to distill spirit	1	no longer
						culinary	fruits eaten	1	x
Prunus avium L. (cult., red)	Roti Chirschi	Rosaceae	1	c	no	culinary	fruits to distill spirit	1	no longer
						culinary	fruits eaten	1	x
Prunus avium L. (kult)	Chriesi	Rosaceae	20	c	no	culinary	fruits to distill spirit (once: every ten years)	5	x
						culinary	fruits to squeeze juice	1	x
						culinary	fruits used to make liqueur	1	x
						culinary	fruits eaten	18	x
						culinary	fruits to cook, e.g. marmelade	2	x
						fodder	the flowers are fodder for bees	2	x
						other	shadow tree for cattle	1	x
						toy	to climb in it	1	x
						wood	appreciated carpenter wood	7	x
						wood	firewood	2	x
Prunus domestica L.	Zwätschgeboum	Rosaceae	23	c	no	culinary	fruits to make liqueur	1
						culinary	fruits to distill spirit	6	x
						culinary	fruits cooked into jam	4	x
						culinary	fruits cut in the muesli	1	x
						culinary	fruits eaten raw or preserved in glasses	20	x
						culinary	fruits used to bake, e. g. pie	5	x
						fodder	flowers as bee fodder	1	x
						other	shadow tree for cattle	1	x
						toy	tree to climb	1	x
						wood	appreciated carpenter wood (once: interesting for turning)	2	x
						wood	firewood	5	x
Prunus domestica L. ssp syriaca	Mirabelle	Rosaceae	2	c	no	culinary	fruits eaten	1	x
						culinary	fruits for jam	1	x
						culinary	fruits used to cook	1	x
Prunus domestica L. ssp. prisca	Ziiberli	Rosaceae	3	c	no	culinary	fruits to distill spirit	3	x
						culinary	fruits eaten	2	x
Prunus insititia L.	Pfluumeboum	Rosaceae	13	c	no	culinary	fruits to distill spirit (Pflüümli)	6	x
						culinary	fruits eaten raw or preserved in glasses	10	x
						culinary	fruits to cook jam	1	x
						culinary	fruits used to cook and bake, e.g. pie	6	x
						wood	firewood	2	x
Prunus persica (L.) Batsch	Pfirsich	Rosaceae	1	c	no	culinary	fruits to eat, possible to cultivate it in the region	1
Prunus spinosa L.	Schwarzdorn	Rosaceae	8	w	no	medicinal	medicinal plant for unknown health problems	1
						vet_medicinal	twigs fixed on the ceiling of stables against eczemas (once: the father would have known if it is this species or Crataegus)	2
Pseudotsuga menziesii (Mirb.) Franco	Duglasie	Pinaceae	4	c	no	wood	carpenter wood	1
						wood	firewood	2
						wood	construction wood (once: the face of the own farm is made of this wood. It is very durable, because it contains lots of resin.)	3	x
Psilocybe semilanceata (Fr.) P. Kumm.	Psilos		2	w	no	other	they are hallucinogen (once: the husband took them sometimes, in october when it was full moon)	2	(husband)
Pteridium aquilinum (L.) Kuhn	Stängufarn	Dennstaedtiaceae	5	w	yes	medicinal	sleep on the leaves in case of backache	1	x
						other	formerly as litter	2
Pyrus communis L.	Bireboum	Rosaceae	29	c	no	culinary	fruits squeezed for juice, together with apples	8	x
						culinary	fruits to distill spirit (Träsch), together with apples	7	x
						culinary	fruits eaten raw, dried or preserved in glasses	26	x
						culinary	fruits for jelly or jam	2	x
						culinary	fruits to cook, e. g. pies or Biresturm (together with egg white and sugar in the oven)	4	x
						fodder	flowers as fodder for bees	1	x
						fodder	fruits of inferior quality are fed to cattle	2	x
						other	shadow tree for cattle	1	x
						toy	trees to climb	2	x
						vet_medicinal	Träsch (schnapps of pears nd apples) is given to ill cows	1	x
						wood	appreciated carpenter wood	7	x
						wood	firewood	4	x
Quercus robur L.	Eiche	Fagaceae	23	w	no	fodder	acorns fed to pigs	3	x
						ornamental	acorns as decoration	1	x
						other	the tree has an old, mythical meaning	1
						other	fruits could be dried for an unknown purpose	1
						other	railroad ties are made of oak wood (or used to be)	2
						other	for recovering in the forest	1	x
						wood	construction wood	7
						wood	appreciated, hard and dark carpenter wood e. g. used for a stair	8	x
						wood	firewood	10	x
Ranunculus aconitifolius L.	Wiisse Hanefuess	Ranunculaceae	2	w	yes			0
Ranunculus acris L. s.l.	Scharfe Hanefuess	Ranunculaceae	5	w	yes	fodder	not appreciated as fodder plant (perhaps eaten when young, no longer poisonous when dried)	3	x
Ranunculus acris L. s.l./ Ranunculus repens L.	Ankeblüemli	Ranunculaceae	29	w	yes	fodder	fodder for cattle, but not appreciated	4	x
						medicinal	warts will go away if flowers are repetedly applicated and crushed	1	x
						ornamental	for bouquets	2	x
						toy	Flowers for teasing each other. The flowers are tapped under the chin or the nose of another child by asking "Hesch gärn Anke?" ("Do you like butter?"). The yellow color on the skin confirms the liking.	2	x
Ranunculus repens L.	Kriechender Hanefuess	Ranunculaceae	5	w	yes	fodder	fodder for cattle, but not appreciated (once: a small fraction in the fodder is desirable)	3	x
Ranunculus spp.	Hanefuessgwächs	Ranunculaceae	1	w	no			0
Raphanus raphanistrum L.	Wiisse Sänf	Brassicaceae	1	w	yes			0
Raphanus sativus L. var. niger (Mill.)	Rättich	Brassicaceae	2	c	no	culinary	root used in the kitchen	2	x
						medicinal	juice of the root helps against cough	1	x
Raphanus sativus L. var. sativa	Radiisli	Brassicaceae	4	c	no	culinary	red root used in the kitchen e.g. in salads or as decoration	4	x
Rheum rhabarbarum L.	Rebarbere	Polygonaceae	3	c	no	culinary	blad stalks for cooking, e.g. pies or compote	4	x
Rhinanthus alectorolophus (Scop.) Pollich	Klappertopf	Orobanchaceae	3	w	no	toy	plants with ripe seed capsules as rattles	1	x
Rhododendron ferrugineum L. / Rhododendron hirsutum L.	Auperoose	Ericaceae	3	w	no			0
Rhododendron sp. (ornamental)	Rhododendron	Ericaceae	1	c	no	ornamental	ornamental plant	1	x
Ribes nigrum L.	Cassis	Grossulariaceae	5	c	no	culinary	fruits for syrup	3	x
						culinary	fruits macerated in schnapps	1	x
						culinary	fruits for cakes	1	x
						culinary	fruits for jelly or jam	3	x
						culinary	fruits frozen for the muesli in winter time	1	x
						medicinal	the syrup is given to the children at the end of winter because of its many vitamins	1	x
Ribes rubrum L.	Meertrübeli	Grossulariaceae	18	c	no	culinary	fruits for syrup	4	x
						culinary	fruits eaten like that	4	x
						culinary	fruits for desserts, e.g. cakes	8	x
						culinary	fruits for jelly or jam (once: jam together with cherries)	16	x
						culinary	fruits in muesli, fresh or frozen	2	x
						ornamental	ornamental plant	1	x
Ribes uva-crispa L.	Chrusle	Grossulariaceae	4	c	no	culinary	fruits eaten raw	2	x
						culinary	fruits for desserts	1	x
						culinary	fruits for jam	3	x
Ribes x nidigrolaria	Joschta	Grossulariaceae	1	c	no	culinary	fruits eaten raw	1	x
Robinia pseudoacacia L.	Robinie	Fabaceae	2	w	no	wood	very hard wood, e.g. for poles	2
Rosa sp. (cult, with stem and crown)	Rooseböimli	Rosaceae	1	c	no	ornamental	for bouquets	1	x
Rosa spp. (cult)	Roose	Rosaceae	17	c	no	culinary	"the fruits could be used for herbal tea"	1
						ornamental	flowers dried in a book	1	x
						ornamental	for bouquets (once: to make a special pleasure)	7	x
						ornamental	ornamental plant	6	x
						other	"it is used when making soaps or perfume"	1
Rosa spp. (wild, e.g. Rosa pendulina L., Rosa canina L.)	Hagebutte	Rosaceae	18	w	yes	culinary	"of the flowers, a herbal tea could be made"	1
						culinary	on the higher pastures, unknown people are observed to harvest a lot of the fruits	3
						culinary	fruits dried as herbal tea (some people do it by themselves, others know first of all the commercial Hagebuttentee (which contains mainly Hibiscus sabdariffa)	12	x
						culinary	fruits for compote	1	x
						culinary	Fruits for jam. Elaborate jam, you have to await frost, cook and then strain the fruits to avoid the seeds and seed hairs. Some make it sporadic by themselves, others buy the strained fruit puree (Buttenmost) on the market or from neighbours.	11	x
						medicinal	in the pharmacy, a powder of the fruits is sold as a prevention for arthrosis	1
						medicinal	tea of the fruits is good for kidney and bladder	1	x
						medicinal	the fruits are very healthy because of lots of vitamin c	1	x
Rosmarinus officinalis L.	Rosmarin	Lamiaceae	4	c	no	culinary	leaves as a condiment	4	x
Rubus fruticosus agg.	Brombeeri	Rosaceae	36	cw	yes	culinary	unknown people collect lots of the wild fruits	1
						culinary	fruits for syrup	1	x
						culinary	leaves for herbal tea, first of all in blendings (once: fermentated as "black tea")	4	x
						culinary	fruits eaten like that	21	x
						culinary	fruits for desserts, e.g. cakes (once: Beeristurm, with egg white and sugar in the oven)	6	x
						culinary	fruits for jam or jelly	13	x
						culinary	fruits in muesli or yoghurt, fresh or frozen	4	x
						culinary	fruits used in the kitchen	3	x
						medicinal	herbal tea of the leaves against stomachache	1	x
						medicinal	herbal tea of the leaves aids the prostate	1	x
						vet_medicinal	in the potion against diarrhea of cattle. Recipe: cook twigs (including roots) of Rubus fruticosus, Vaccinium myrtillus and Calluna vulgaris (the latter rather for calves) one hour and a half. For cows 3 times /day 1l, for calves 1l in the milk when feeding	3	x
Rubus fruticosus agg. (the pricky twigs/tendrils only)	Brammertörn	Rosaceae	3	w	yes
Rubus idaeus L.	Himbeeri	Rosaceae	33	cw	yes	culinary	"the fruits could be used for schnapps"	1
						culinary	fruits for syrup	6	x
						culinary	herbal tea of the leaves (once: fermented leaves for "black tea")	3	x
						culinary	fruits eaten like that	17	x
						culinary	fruits for desserts or sweet dishes, e.g. cakes (once: Götterspiis, a dish made of fruits, vanilla cream and rusk; once: Beeristurm, with egg white and sugar in the oven)	10	x
						culinary	fruits for jam or jelly	16	x
						culinary	fruits in the muesli, fresh or frozen	3	x
						culinary	fruits to flavour vinegar	1	x
						culinary	fruits used in the kitchen, fresh or frozen	4	x
						medicinal	herbal tea of the leaves to soften the cervix at the end of pregnancy	1	x
Rudbeckia hirta L.	Rudbeckia	Asteraceae	1	c	no	ornamental	ornamental plant	1	x
Rumex acetosa L.	Surampfere	Polygonaceae	20	w	yes	culinary	leaves are edible, a little bit in the salad	4	x
						culinary	the fresh stalks are chewed as snack by children	8	x
						fodder	fodder for cattle, not too much	6	x
						medicinal	formerly herbal tea in case of inflammations, mucosal problems, rheumatism	1
						ornamental	in bouquets	1	x
Rumex obtusifolius L.	Blacke	Polygonaceae	43	w	yes	culinary	"of the roots, a spirit could be distilled"	3
						fodder	the big Blacke (probably Rumex alpinus) is cooked as fodder for pigs in the canton of Grisons	1
						fodder	cows and especially goats eat them	3	x
						medicinal	"crushed leaves could be applicated on varices"	1
						medicinal	application of leaves cooling on sprains	1
						medicinal	ointment of the leaves on burns	3	x
						medicinal	when headache, a leaf on the forehead is cooling and solving	1	x
						other	"as a child, I could earn pocket money by cutting the plants"	1	x
						other	the plants loosen compressed soils	1	x
						other	the pulled up plants give a good compost (to avoid propagation, compost without seeds)	2	x
						toy	big leaves to play with, e.g. to make "roads" for the dazzling green bugs feeding on the plant	2	x
						vet_medicinal	bernese informant: "in Lucerne they say, the cows need to eat some Blacke to get pregnant easier"	1
						vet_medicinal	cooked seeds for cows in case of diarrhea	2
						vet_medicinal	tea of the chopped root for cows in case of problems with the udder, if the controlled number of cells in the milk is too high	1
Salix spp.	Wide	Salicaceae	12	w	no	fodder	important bee fodder, one of the earliest flowering plants	3	x
						medicinal	"extracts of this plant are used in pills against headache"	1
						medicinal	herbal tea of the young bark against headache (together with Filipendula ulmaria)	1	x
						ornamental	ornamental plant	1	x
						ornamental	twigs with catkins (Widebüüsseli) as decoration, in bouquets or floral arrangements (once: if cut and set in water in the beginning of december, perhaps at the Feast of Immaculate Conception at the 8th of dec, they will be ready at Christmas)	5	x
						other	plant as fence, demarcation	2
						other	planted at brooksides or slopes to stabilize the soil	3	x
						toy	the velvet catkins to play for children	1	x
						wood	long, straight twigs for basket weaving (no informant does basketry by him- or herself, but they know relatives who still do)	6
						wood	firewood	3	x
Salvia nemorosa L.	Prachtsaubei	Lamiaceae	1	c	no	ornamental	for bouquets	1	x
Salvia officinalis L.	Saubei	Lamiaceae	16	c	no	culinary	the leaves are contained in liqueurs	1
						culinary	leaves for herbal tea, often in blendings	4	x
						culinary	in the kitchen as a condiment, especially for meat	7	x
						culinary	leaves for Salbeimüsli (literally "little sage mice": dip in a salty dough of flour, milk and egg, then fry)	2	x
						medicinal	contained in the Ricola candies	3
						medicinal	chew a leaf in case of sore throat	2	x
						medicinal	herbal tea of the leaves cleans the body	1	x
						medicinal	herbal tea of the leaves for colds, especially in case of sore throat (drink or gargle)	9	x
						medicinal	herbal tea of the leaves in case of toothache	1	x
						medicinal	herbal tea of the leaves to wash wounds or inflammated skin, e.g. wash the mouth or the butt of babies in case of inflammations	3	x
Salvia officinalis L. "Tricolor"	Ziersaubei	Lamiaceae	1	c	no	ornamental	ornamental plant	1	x
Salvia pratensis L.	Wisesaubei	Lamiaceae	2	w	no	culinary	dried flowers in herbal tea blendings	1	x
Salvia splendens Sellow ex Roem. & Schult.	Salvia	Lamiaceae	1	c	no	ornamental	ornamental plant	1	x
Sambucus nigra L.	Schwarze Houer	Adoxaceae	33	w	no	culinary	fruits for Houerbrii und Röst (puree of the fruits with potatoes or roasted flour with sugar), a traditional dish, which is no longer cooked, but remembered by some informants	3
						culinary	fruits for desserts	1
						culinary	flowers for herbal tea	4	x
						culinary	flowers for lemonade or sparkling wine	4	x
						culinary	flowers for syrup	18	x
						culinary	fruits for syrup	16	x
						culinary	fruits macerated in schnapps, sometimes sugar is added for liqueur	4	x
						culinary	flowers for Holunderchüechli (the flowers ar dipped in a salty dough of flour, milk and egg, then fried and powdered with sugar)	4	x
						culinary	flowers for jelly	3	x
						culinary	fruits for jam and jelly	25	x
						fodder	goats eat the leaves	1	x
						medicinal	perhaps good for the heart	1
						medicinal	the flowers are contained in the Ricola candies	2
						medicinal	fruits macerated in schnapps and sometimes heated with sugar in case of colds	3	x
						medicinal	herbal tea of the flowers in case of influenza (cough, fever)	4	x
						medicinal	syrup of the fruits (twice: of the flowers) in hot herbal tea in case of cough	11	x
						ornamental	twigs with fruits as decoration	1	x
						other	leaves and liquid manure of leaves keeps away mice	1
						other	the plant protects the farm. It should not be planted, but come by itself, and it should not be cut.	1	x
						vet_medicinal	planting an elder tree in front of the stable should protect from foot-and-mouth disease	1
						vet_medicinal	smoking the stable with elder wood should protect from foot-and-mouth disease	1
						wood	collars of wood pieces of the hollow branches	1
Sambucus racemosa L.	Rote Houer	Adoxaceae	10	w	no	culinary	fruits for schnapps (probably maceration of the fruits in schnapps, not a distillation of the fruits)	2	x
						culinary	fruits for syrup	5	x
						culinary	fruits for jam or jelly	6	x
						medicinal	schnapps (maceration) against colds	1	x
Sanguisorba minor Scop. s.str.	Wiesenchnopf	Rosaceae	1	w	no			0
Sanicula europaea L.	Scharniggu	Apiaceae	1	w	no	medicinal	herbal tea of the plant to wash purulent wounds	1	x
Satureja hortensis L.	Boonechrut	Lamiaceae	5	c	no	culinary	leaves as a condiment, especially for green beans	4	x
						ornamental	ornamental plant	1	x
Scilla sp.	Meiglöggli	Asparagaceae	1	c	no	ornamental	ornamental plant	1
Secale cereale L.	Rogge	Poaceae	9	c	no	culinary	cereal, for flour and bread	7	x
						fodder	fodder cereal	4	x
						fodder	straw as fodder for non-lactating cows	1	x
						other	formerly, the ergot kernels (Claviceps purpurea) were collected and sold to a no longer known purpose. The informant said, that it was possibly a soap company. He did not know any medicinal properties.	1
						other	straw as litter	2	x
Sedum album L.	Steirogge	Crassulaceae	1	w	no	medicinal	a medicinal plant for unknown health problems	1
Sempervivum tectorum L.	Oktoberli	Crassulaceae	2	c	no	medicinal	an ointment could be made, for an unknown purpose	1
						ornamental	ornamental plant	2	x
Senecio jacobaea L.	Jakobs-Chrüzchrut	Asteraceae	4	w	yes			0
Silene dioica (L.) Clairv.	Fleischblueme	Caryophyllaceae	3	w	yes	fodder	fodder	1	x
						ornamental	for bouquets	1	x
Silene dioica (L.) Clairv./ Silene flos-cuculi (L.) Clairv.	Nägeli	Caryophyllaceae	1	w	no	fodder	fodder	1	x
Silene flos-cuculi (L.) Clairv.	Chropfnägeli	Caryophyllaceae	4	w	no	fodder	fodder	2	x
Silene vulgaris (Moench) Garcke s.l.	Liimchrut	Caryophyllaceae	1	w	no	toy	immediately before blossom, the still closed calyx is tapped on the back of the hand, where it bursts with a noticeable pop. The plant is therefore also called Chlepfer (banger).	1	x
Silybum marianum (L.) Gaertn.	Mariedischtle	Asteraceae	1	c	no	medicinal	the seeds are good for digestion	1
						ornamental	ornamental plant	1	x
Sinapis arvensis L.	Gäube Sänf	Brassicaceae	1	w	yes			0
Solanum tuberosum L.	Härdöpfu	Solanaceae	14	c	no	culinary	potatoes to distill spirit	2
						culinary	staple food, many different preparations	14	x
						fodder	fodder for cows in winter	5	x
						fodder	potatoes are sold	1	x
						medicinal	potatoes are contained in a hand cream, available in the "Landi" (chain of stores selling mainly products for the needs of farmers)	1
						medicinal	poultice of cooked, hot potatoes on the chest in case of cough	1	x
						medicinal	spirit made of potatoes helpes in case of indigestions	1	x
Solidago canadensis L.	Goudruete	Asteraceae	3	cw	yes	medicinal	dried plant as herbal tea in case of problems of kidney and bladder	1
Sonchus asper Hill / S. arvensis L.s.l.	Miuchdischtle	Asteraceae	3	w	yes			0
Sorbus aria (L.) Crantz	Määlbeeri	Rosaceae	1	w	no			0
Sorbus aucuparia L.	Vogubeeri	Rosaceae	23	w	no	culinary	Wiesner (host and cook in the restaurant "Rössli" in Escholzmatt) use the fruits in the kitchen	2
						culinary	the fruits are distilled for spirit (formerly or neighbours)	3	(neighbours)
						medicinal	spirit of the fruits is good to treat cuts	1
						medicinal	tea of the fruits drunk in case of rheumatism or if something aches	1
						ornamental	twigs with fruits as decoration	2	x
						wood	carpenter wood	1
						wood	firewood	3	x
Sparassis crispa (Wulfen) Fr.	Krause Glucke	Sparassidaceae	1	w	no	culinary	edible	1
Spinacia oleracea L.	Spinat	Amaranthaceae	2	c	no	culinary	leaves as vegetable	2	x
Staphylea pinnata L.	Bibernüssli	Staphyleaceae	1	w	no	ornamental	the fruits now and there as decoration	1	x
Stellaria media (L.) Vill.	Hüenerdarm	Caryophyllaceae	6	w	yes	culinary	young plant in salad in spring	1	x
						fodder	eaten by animals	1	x
						other	for mulching in the garden	1	x
Symphoricarpos albus (L.) S.F. Blake	Schneebeeri	Caprifoliaceae	1	c	no	ornamental	ornamental plant	1	x
Symphytum officinale L.	Wauwürze	Boraginaceae	8	cw	yes	culinary	flowers as decoration of dishes	1	x
						culinary	young leaves for Chüechli: dip the leaves in a salty dough of flour, milk and egg, then fry	2	x
						fodder	fodder plant for bees	1	x
						medicinal	root good for an unknown health problem	1
						medicinal	"I put the root in herbal tea and soup when the bone wouldn't grow together after my leg fracture"	1	x
						medicinal	a bag with leaves is applicated in case of a "blue leg" (bruises)	1	x
						medicinal	applications of grated root in case of bone injuries	1	x
						medicinal	rub in tincture or oil maceration of the root in case of bone injuries	3	x
						other	leaves fermented, as liquid manure in the garden	1	x
						vet_medicinal	very good for the bones; the dog of friends rested always on the plant after an accident, and he recovered	1
Syringa vulgaris L.	Flider	Oleaceae	6	c	no	ornamental	ornamental plant (for eyes and nose)	2	x
Tagetes sp.	Tagetes	Asteraceae	3	c	no	ornamental	ornamental plant	2	x
						other	as "snail capturer" in the garden	1	x
Taraxacum officinale s.l. agg.	Söiblueme	Asteraceae	52	w	yes	culinary	"a sort of wine could be made of the flowers"	1
						culinary	"the root could be used as coffee surrogate"	1
						culinary	flowers for syrup	1
						culinary	possibly herbal tea of leaves or flowers	2
						culinary	flowers for "honey" (to a concentrated tea of the flowers sugar is added and then condensed to a honeylike consistence)	17	x
						culinary	flowers for jelly	2	x
						culinary	young leaves in salads	14	x
						fodder	fodder plant	35	x
						fodder	fodder plant for bees	4	x
						medicinal	herbal tea of flowers against cough	1
						medicinal	herbal tea of flowers or roots for unknown health problems	1
						medicinal	the root is contained in detoxification teas available in the drug store	1
						medicinal	young leaves in salads are purificating the blood	2	x
						ornamental	for bouquets	2	x
						other	when the plant flowers, it is time to make silage, when the flower is withered (stalks begin to bend), it is time to make hay	1	x
						toy	flowers as "make-up", to paint the face yellow	2	x
						toy	Flowers for teasing each other. The flowers are tapped under the chin or the nose of another child by asking "Hesch gärn Anke / Honig?" ("Do you like butter / honey ?"). The yellow color on the skin confirms the liking.	2	x
						toy	flowers to make garlands (stalk through stalk)	2	x
						toy	split stalks, put them in water and they will make tight curls	4	x
						toy	stalks as whistles	3	x
						toy	stalks to build long water pipelines	4	x
						toy	the flower can be flipped away with the thumb	3	x
						toy	the seeds are blown away from the withered flower heads (Stüübi)	5	x
Taxus baccata L.	Eibe	Taxaceae	5	w	no	wood	firewood	1
						wood	very durable wood, the father used to make Marchsteischwirli of it (posts as landmarks, because the stones disappear in the soil with time)	1	(father)
Thuja occidentalis L.	Thuja	Cupressaceae	1	c	no	ornamental	ornamental plant	1	x
						other	plant to protect the garden or the house from sight	1	x
Thymus serpyllum L. agg.	Timian	Lamiaceae	11	w	no	culinary	herbal tea of the plant	2	x
						culinary	as a condiment in the kitchen, especially for dishes with tomatoes as pizza or spaghetti wit tomatoe sauce	8	x
						fodder	fodder plant	1	x
						medicinal	herbal tea of leaves and flowers in case of colds	2	x
						medicinal	soothing in the bath	1	x
						other	herbal tea of the leaves to quieten down the bees in the hive	1	x
Thymus vulgaris L.	Gartetimian	Lamiaceae	5	c	no	culinary	condiment, especially for dishes with tomatoes as pizza or spaghetti wit tomatoe sauce	4	x
						medicinal	the plant is contained in the Ricola candies	1
Thymus vulgaris L. "fragrantissimus"	Orangschetimian	Lamiaceae	1	c	no	culinary	herbal tea of the plant	1	x
Tilia cordata Mill.	Winterlinde	Malvaceae	1	c	no	culinary	flowers for herbal tea	1	x
Tilia platyphyllos Scop.	Summerlinde	Malvaceae	1	c	no	culinary	flowers for herbal tea	1	x
						other	shadow tree, often with a bench below	1	x
Tilia platyphyllos Scop./ Tilia cordata Mill.	Linde	Malvaceae	28	c	no	culinary	flowers for herbal tea	18	x
						culinary	flowers for syrup	2	x
						culinary	flowers for jelly	1	x
						fodder	fodder plant for bees	1	x
						medicinal	herbal tea of the flowers in case of colds (sudorific and against thurst in case of fever)	8	x
						medicinal	herbal tea of the flowers instead of tea of Matricaria chamomilla in case of stomach ache (for persons who do not like camomile)	1	x
						medicinal	herbal tea of the flowers together with honey in case of cough	1	x
						other	single trees are planted on landmarks, often the top of a hill	1
						other	shadow tree, often with a bench below	2	x
						vet_medicinal	herbal tea of the plant formerly against diarrhea of calves	1
						vet_medicinal	herbal tea of the flowers for sick goats	1	x
						wood	the light and firm wood is used for the frames of honeycombs	2	x
						wood	wood for handicrafts, especially carving	7	x
						wood	firewood	3	x
						wood	twigs to lit fire	1	x
Tradescantia sp.	Gottesauge	Commelinaceae	1	c	no	ornamental	ornamental plant	1	x
Tragopogon pratensis L. s.l.	Bockbart	Asteraceae	1	w	no			0
Trifolium alexandrinum L.	Alexandriner Chlee	Fabaceae	1	c	no	fodder	fodder plant	1
Trifolium hybridum L. s.str.	Bastardchlee	Fabaceae	1	cw	no	fodder	fodder plant	1
Trifolium incarnatum L.	Inkarnatchlee	Fabaceae	2	c	no			0
Trifolium pratense L. s.l./ Trifolium medium L./ Trifolium repens L.	Chlee	Fabaceae	14	cw	no	fodder	fodder plant	12	x
						toy	leaves with four parts are said to bring good luck, they are surched, sometimes dried and pressed and given as presents	5	x
Trifolium pratense L. s.str. / Trifolium medium L.	Rotchlee	Fabaceae	32	cw	no	culinary	children suck the nectar out of the small flowers	2	x
						fodder	fodder plant (once: but not too much, otherwise the horns of the cows do not grow nicely)	29	x
						fodder	fodder plant for bees	2	x
						other	clover is sown on bare soil patches	1	x
						other	the plant brings nitrogen in the soil, important for organic farms	2	x
						toy	leaves with four parts are said to bring good luck, they are surched, sometimes dried and pressed and given as presents	1	x
Trifolium repens L.	Wiiss-Chlee	Fabaceae	32	cw	no	fodder	fodder plant (once: but not too much, otherwise the horns of the cows do not grow nicely)	28	x
						fodder	fodder plant for bees	2	x
						other	clover is sown on bare soil patches	1	x
						other	the plant brings nitrogen in the soil, important for organic farms	2	x
						toy	children suck the nectar out of the small flowers	2	x
						toy	leaves with four parts are said to bring good luck, they are surched, sometimes dried and pressed and given as presents	2	x
Trisetum flavescens (L.) P. Beauv.	Goudhaber	Poaceae	6	w	no	fodder	fodder grass	5	x
Triticum aestivum L.	Weize	Poaceae	14	c	no	culinary	cereal, for flour and bread	14	x
						fodder	fodder cereal	7	x
						other	straw as litter	1	x
Triticum spelta L.	Chorn	Poaceae	9	c	no	culinary	contained in grain coffee	1
						culinary	cereal, for flour and bread (two farms grow their own)	9	x
						fodder	fodder cereal	3	x
						other	ancient cereal, associated with Hildegard von Bingen	1
Trollius europaeus L.	Ankebälli	Ranunculaceae	4	w	no	ornamental	for bouquets	3	x
Tropaeolum majus L.	Stigüferli	Tropaeolaceae	2	c	no	ornamental	ornamental plant	2	x
						other	the plant improves the soil if planted under trees	1	x
Tulipa sp. (cult)	Tulpe	Liliaceae	11	c	no	fodder	fodder plant for bees	1
						ornamental	for bouquets	3	x
						ornamental	ornamental plant	6	x
						other	possibly for perfumes and soaps	1
Tussilago farfara L.	Zitröseli	Asteraceae	17	w	no	culinary	flowers for herbal tea	4	x
						medicinal	"there is also syrup made of the flowers"	1
						medicinal	herbal tea of the plant for unknown health problems	4
						medicinal	in cough pills from Poland	1
						medicinal	herbal tea of flowers expectorant in case of cough (once: together with flowers of Primula)	9	x
Ulmus glabra Huds.	Ulme	Ulmaceae	7	w	no	wood	construction wood	2
						wood	carpenter wood	4
						wood	firewood	3
Urtica dioica L.	Brönessle	Urticaceae	33	w	yes	culinary	leaves for herbal tea	13	x
						culinary	chopped leaves in salad (most of the informants would not do it by themselves)	7	x
						culinary	chopped leaves in the scrambled eggs	2	x
						culinary	seeds are edible	1	x
						culinary	spinach (or soup) of young leaves	12	x
						fodder	dried plant (or in silage) as fodder for cows and goats	6	x
						fodder	the dried plant is crumbled in the fodder of the hens, results in golden egg yolks	2	x
						medicinal	herbal tea of the plant for bladder problems	1
						medicinal	herbal tea of the plant is good in case of an unknown health problem	4
						medicinal	herbal tea of the plant supports the brain, if taken regularly	1
						medicinal	in case of rheumatism it helps to burn the affected parts with the fresh plant	1
						medicinal	sleep on the plant in case of rheumatism	1
						medicinal	chew flowers (or seeds?) to support the immune system	1	x
						medicinal	herbal tea of the plant in case of tiredness in spring	1	x
						medicinal	herbal tea of the plant is blood-purifying	2	x
						medicinal	herbal tea of the plant is diuretic, for kidney and bladder	5	x
						medicinal	herbal tea of the plant is good for stomach and digestion	1	x
						medicinal	the dried and powdered plant, stirred in a soup, is good for the blood	1	x
						other	"In Germany, they grow the plant for making cloth of it"	1
						other	can be used as hair restorer	1
						other	the plant yields a good compost	1	x
						other	a decoction of the plant is used to strengthen fruit trees and garden plants	4	x
						other	growing around the trees improves the soil	1	x
						other	plant to make nettle slurry (liquid manure in the garden)	5	x
						vet_medicinal	"In Eastern Europe they rub the udder with nettles to stimulate the milk"	1
						vet_medicinal	when the cattle eat it, it acts as a medicinal plant	1	x
Vaccinium corymbosum L.	Heidubeeri	Ericaceae	1	c	no	culinary	fruits eaten	2	x
Vaccinium myrtillus L.	Heubeeri	Ericaceae	25	w	no	culinary	fruits for syrup	2
						culinary	a traditional dish was formerly Gschwellti und Höibeeribrii (potatoes in the skin, together with a puree of blueberries cooked with sugar, cinnamon and a little bit of flour)	1
						culinary	fruits eaten like that	13	x
						culinary	fruits for jam	7	x
						culinary	fruits used in the kitchen, for desserts or muesli	9	x
						medicinal	"The oculist of Davos makes something of the fruits, an elixir."	1
						medicinal	fruits against diarrhea	2
						vet_medicinal	in the potion against diarrhea of cattle. Recipe: cook twigs (including roots) of Rubus fruticosus, Vaccinium myrtillus and Calluna vulgaris (the latter rather for calves) one hour and a half. For cows 3 times /day 1l, for calves 1l in the milk when feeding	2	x
Vaccinium vitis-idaea L.	Fuchsbeeri	Ericaceae	1	w	no	culinary	fruits cooked as garnish together with game meat (today, it is often substituted with Ribes rubrum)	1	x
Valeriana officinalis agg.	Baldrian	Caprifoliaceae	1	w	no	medicinal	soothing	1
Valerianella locusta (L.) Laterr. (cult.)	Nüsslisalat	Caprifoliaceae	5	c	no	culinary	leaves as salad	5	x
Verbascum spp.	Chünigs-Cherze	Scrophulariaceae	5	cw	no	fodder	fodder plant for bees	1	x
						medicinal	maceration of the flowers in oil in case of earache	1	(mother)
						medicinal	herbal tea of the flowers in case of colds, especially cough	4	x
						ornamental	ornamental plant	1	x
Veronica officinalis L.	Eerepriis	Plantaginaceae	1	w	no	fodder	fodder	1	x
						medicinal	"we used to grow it for the candy company Ricola"	1
Veronica spp., eg. V. persica Poir, V. chamaedrys L., V. filiformis Sm.	Chatzenöigli	Plantaginaceae	7	w	yes	medicinal	plant for a healthy herbal tea	1
Viburnum lantana L.	Wolliger Schneeball	Adoxaceae	1	w	no			0
Viburnum opulus L.	Schnebau	Adoxaceae	2	w	no			0
Vicia cracca L. s.l./ Vicia sepium L.	Wicke	Fabaceae	3	w	no	fodder	fodder	1	x
Vinca major L.	Stritte	Apocynaceae	1	c	no	medicinal	herbal tea of the plant in case of an unknown health problem	1
Viola odorata L.	Veieli	Violaceae	3	cw	no	culinary	could be used for herbal tea	2
						medicinal	"We got Veieliwasser from the doctor to wash wounds" (a tincture?)	1
Viola reichenbachiana Boreau / Viola riviniana Rchb.	Tubechropf	Violaceae	5	w	no	culinary	could be used for herbal tea	1
Viola tricolor agg.	Stifmüeterli	Violaceae	4	w	yes	ornamental	for bouquets	1	x
						ornamental	ornamental plant	1	x
Viscum album L. s.l.	Mistle	Santalaceae	4	w	no	medicinal	"the plant is used for cancer medicaments"	1
						ornamental	plant hanged up as decoration in Christmas time	2	x
						ornamental	the plant is sold	1	x
						vet_medicinal	plant cooked in a potion to encourage pregnancy of cows	1	x
Vitis vinifera L.	Trube	Vitaceae	5	c	no	culinary	"the fruits are used to make wine"	2
						culinary	"the pomace is used to distill spirit"	1
						culinary	"the pomace is used in sausages"	1
						culinary	juice of the fruits	1	x
						culinary	fruits eaten	3	x
						medicinal	"tea of the leaves is blood-thinning" (the informant drank it, when she had a blue leg after an accident)	1
x Triticosecale	Tritical	Poaceae	4	c	no	culinary	flour	3	x
						fodder	fodder corn	3	x
						other	straw	1	x
Zea mays L.	Meis	Poaceae	12	c	no	culinary	seeds (canned) in salads	2
						culinary	cooked corncobs (mostly out of the garden) eaten	5	x
						fodder	plant as fodder for cattle and pigs, mostly silage but also as pellets	10	x
						ornamental	corncobs as decoration (decorative varieties)	3	x
*plant families following Angiosperm Phylogeny Website http://www.mobot.org/MOBOT/research/APweb/, fungi families following http://www.indexfungorum.org/, state january 2021
